# Supplementary material for: The Diversity of Methylation Patterns in Serous Borderline Ovarian Tumors and Serous Ovarian Carcinomas
Source: Cancers (Basel). 2024 Oct 18;16(20):3524. doi: 10.3390/cancers16203524 (PMC11505613; doi:10.3390/cancers16203524)
Supplement: Supplementary file 1 [file cancers-16-03524-s001.zip]

Archive with 6 entries (6 files):
- GeneRegions.pdf
- Illumina_Infinium_methyl_EPIC_array_hg19_ext_attributes.xlsx
- Reg.analyses.Cox.hgOvCa.p.val.0.0005.xlsx
- Reg.analyses.lrm.BOTS.p.val.0.05.xlsx
- Reg.analyses.lrm.hgOvCa.p.val.0.005.xlsx
- Szafron et al.-supplement.pdf
