# Supplementary material for: The Diversity of Methylation Patterns in Serous Borderline Ovarian Tumors and Serous Ovarian Carcinomas
Source: Cancers (Basel). 2024 Oct 18;16(20):3524. doi: 10.3390/cancers16203524 (PMC11505613; doi:10.3390/cancers16203524)
Supplement: Supplementary file 1 [file cancers-16-03524-s001.zip › Illumina_Infinium_methyl_EPIC_array_hg19_ext_attributes.xlsx]

## Sheet: Illumina_Infinium_methyl_EPIC_a
	seqnames	start	end	width	strand	Annotations	Genes	Genes.stranded	Genes.stranded.ENSEMBL	Genes.stranded.ENTREZID
cg14814714	chr20	67000	67000	1	+	1to5kb(p)	DEFB125(p)	DEFB125	ENSG00000178591	245938
cg18865733	chr20	67082	67082	1	-	1to5kb(p)	DEFB125(p)	NA	NA	NA
cg25276599	chr20	67095	67095	1	-	1to5kb(p)	DEFB125(p)	NA	NA	NA
cg05510100	chr20	68112	68112	1	-	promoters(p)	DEFB125(p)	NA	NA	NA
cg08088390	chr20	68170	68170	1	+	promoters(p)	DEFB125(p)	DEFB125	ENSG00000178591	245938
cg01958189	chr20	68396	68396	1	-	cds(p);exons(p);firstexons(p)	DEFB125(p)	NA	NA	NA
cg12738399	chr20	73102	73102	1	-	introns(p)	DEFB125(p)	NA	NA	NA
cg03437938	chr20	118614	118614	1	-	1to5kb(p)	DEFB126(p)	NA	NA	NA
cg12602339	chr20	121927	121927	1	+	1to5kb(p)	DEFB126(p)	DEFB126	ENSG00000125788	81623
cg01745599	chr20	122629	122629	1	-	promoters(p)	DEFB126(p)	NA	NA	NA
cg00466436	chr20	123163	123163	1	-	promoters(p)	DEFB126(p)	NA	NA	NA
cg20305726	chr20	123613	123613	1	-	introns(p)	DEFB126(p)	NA	NA	NA
cg16535173	chr20	136742	136742	1	-	1to5kb(p)	DEFB127(p)	NA	NA	NA
cg23537956	chr20	137760	137760	1	-	promoters(p)	DEFB127(p)	NA	NA	NA
cg26482745	chr20	137860	137860	1	+	promoters(p)	DEFB127(p)	DEFB127	ENSG00000088782	140850
cg03611028	chr20	137871	137871	1	-	promoters(p)	DEFB127(p)	NA	NA	NA
cg24116886	chr20	137877	137877	1	-	promoters(p)	DEFB127(p)	NA	NA	NA
cg02259479	chr20	137936	137936	1	+	promoters(p)	DEFB127(p)	DEFB127	ENSG00000088782	140850
cg20134767	chr20	137948	137948	1	-	promoters(p)	DEFB127(p)	NA	NA	NA
cg17888219	chr20	139576	139576	1	-	cds(p);exons(p);intronexonboundaries(p)	DEFB127(p)	NA	NA	NA
cg16931068	chr20	139680	139680	1	-	exons(p);3UTRs(p)	DEFB127(p)	NA	NA	NA
cg02301189	chr20	170368	170368	1	-	promoters(m);intronexonboundaries(m)	DEFB128(m)	DEFB128	ENSG00000185982	245939
cg21216130	chr20	170511	170511	1	+	promoters(m)	DEFB128(m)	NA	NA	NA
cg23781075	chr20	170581	170581	1	-	promoters(m)	DEFB128(m)	DEFB128	ENSG00000185982	245939
cg08657228	chr20	170641	170641	1	-	promoters(m)	DEFB128(m)	DEFB128	ENSG00000185982	245939
cg09072212	chr20	171181	171181	1	-	promoters(m)	DEFB128(m)	DEFB128	ENSG00000185982	245939
cg26125361	chr20	189957	189957	1	+	intergenic(b)	NA(b)	NA	NA	NA
cg03971779	chr20	200336	200336	1	+	intergenic(b)	NA(b)	NA	NA	NA
cg19931902	chr20	207144	207144	1	-	promoters(p)	DEFB129(p)	NA	NA	NA
cg09592958	chr20	207161	207161	1	-	promoters(p)	DEFB129(p)	NA	NA	NA
cg00769470	chr20	207338	207338	1	-	promoters(p)	DEFB129(p)	NA	NA	NA
cg26281051	chr20	207803	207803	1	+	promoters(p)	DEFB129(p)	DEFB129	ENSG00000125903	140881
cg02046532	chr20	207858	207858	1	+	promoters(p)	DEFB129(p)	DEFB129	ENSG00000125903	140881
cg00383197	chr20	218415	218415	1	+	enhancers(b);intergenic(b)	NA(b)	NA	NA	NA
cg18011148	chr20	237002	237002	1	+	1to5kb(p)	DEFB132(p)	DEFB132	ENSG00000186458	400830
cg08304040	chr20	237253	237253	1	+	1to5kb(p)	DEFB132(p)	DEFB132	ENSG00000186458	400830
cg13151472	chr20	237300	237300	1	+	1to5kb(p)	DEFB132(p)	DEFB132	ENSG00000186458	400830
cg08841021	chr20	238136	238136	1	+	promoters(p)	DEFB132(p)	DEFB132	ENSG00000186458	400830
cg18239253	chr20	238156	238156	1	-	promoters(p)	DEFB132(p)	NA	NA	NA
cg26154201	chr20	238217	238217	1	+	promoters(p)	DEFB132(p)	DEFB132	ENSG00000186458	400830
cg00545462	chr20	238452	238452	1	+	cds(p);exons(p);firstexons(p)	DEFB132(p)	DEFB132	ENSG00000186458	400830
cg05213070	chr20	239224	239224	1	-	introns(p)	DEFB132(p)	NA	NA	NA
cg18390495	chr20	239809	239809	1	-	cds(p);exons(p);intronexonboundaries(p)	DEFB132(p)	NA	NA	NA
cg00768815	chr20	240627	240627	1	-	exons(p);3UTRs(p)	DEFB132(p)	NA	NA	NA
cg14443362	chr20	247578	247578	1	+	intergenic(b)	NA(b)	NA	NA	NA
cg09494866	chr20	247691	247691	1	-	enhancers(b);intergenic(b)	NA(b)	NA	NA	NA
cg01273256	chr20	251829	251829	1	+	exons(m);intronexonboundaries(m);3UTRs(m)	C20orf96(m)	NA	NA	NA
cg09738143	chr20	256618	256618	1	+	cds(m);exons(m);intronexonboundaries(m);3UTRs(m)	C20orf96(m)	NA	NA	NA
cg27632471	chr20	259123	259123	1	-	introns(m);intronexonboundaries(m)	C20orf96(m)	C20orf96	ENSG00000196476	140680
cg25006249	chr20	259898	259898	1	-	cds(m);exons(m);intronexonboundaries(m)	C20orf96(m)	C20orf96	ENSG00000196476	140680
cg06524264	chr20	259925	259925	1	-	cds(m);exons(m);intronexonboundaries(m)	C20orf96(m)	C20orf96	ENSG00000196476	140680
cg12905767	chr20	262139	262139	1	-	introns(m)	C20orf96(m)	C20orf96	ENSG00000196476	140680
cg19603319	chr20	262842	262842	1	-	introns(m)	C20orf96(m)	C20orf96	ENSG00000196476	140680
cg00250811	chr20	270900	270900	1	+	cds(m);exons(m);firstexons(m);introns(m);intronexonboundaries(m)	C20orf96(m)	NA	NA	NA
cg12857271	chr20	271071	271071	1	-	5UTRs(m);exons(m);firstexons(m);introns(m);intronexonboundaries(m)	C20orf96(m)	C20orf96	ENSG00000196476	140680
cg21123021	chr20	271084	271084	1	-	promoters(m);introns(m);intronexonboundaries(m)	C20orf96(m)	C20orf96	ENSG00000196476	140680
cg09654157	chr20	271184	271184	1	-	promoters(m);introns(m);intronexonboundaries(m)	C20orf96(m)	C20orf96	ENSG00000196476	140680
cg11991627	chr20	271345	271345	1	-	promoters(m);5UTRs(m);exons(m);firstexons(m);intronexonboundaries(m)	C20orf96(m)	C20orf96	ENSG00000196476	140680
cg23989297	chr20	271347	271347	1	-	promoters(m);5UTRs(m);exons(m);firstexons(m);intronexonboundaries(m)	C20orf96(m)	C20orf96	ENSG00000196476	140680
cg17441724	chr20	271417	271417	1	+	promoters(m);5UTRs(m);exons(m);firstexons(m);intronexonboundaries(m)	C20orf96(m)	NA	NA	NA
cg25232745	chr20	271422	271422	1	+	promoters(m);intronexonboundaries(m)	C20orf96(m)	NA	NA	NA
cg06440615	chr20	271425	271425	1	+	promoters(m);intronexonboundaries(m)	C20orf96(m)	NA	NA	NA
cg25031040	chr20	271432	271432	1	+	promoters(m);intronexonboundaries(m)	C20orf96(m)	NA	NA	NA
cg10292771	chr20	271436	271436	1	+	promoters(m);intronexonboundaries(m)	C20orf96(m)	NA	NA	NA
cg02555241	chr20	271578	271578	1	-	promoters(m);intronexonboundaries(m)	C20orf96(m)	C20orf96	ENSG00000196476	140680
cg13639341	chr20	271672	271672	1	-	promoters(m)	C20orf96(m)	C20orf96	ENSG00000196476	140680
cg25960834	chr20	271741	271741	1	-	promoters(m)	C20orf96(m)	C20orf96	ENSG00000196476	140680
cg25591519	chr20	271945	271945	1	+	promoters(m)	C20orf96(m)	NA	NA	NA
cg14145537	chr20	272477	272477	1	-	1to5kb(m)	C20orf96(m)	C20orf96	ENSG00000196476	140680
cg04641400	chr20	273846	273846	1	-	1to5kb(p);1to5kb(m)	ZCCHC3(p);C20orf96(m)	C20orf96	ENSG00000196476	140680
cg04849201	chr20	276052	276052	1	-	1to5kb(p);1to5kb(m)	ZCCHC3(p);C20orf96(m)	C20orf96	ENSG00000196476	140680
cg10789749	chr20	276888	276888	1	+	1to5kb(p)	ZCCHC3(p)	ZCCHC3	ENSG00000247315	85364
cg14979276	chr20	276996	276996	1	-	1to5kb(p)	ZCCHC3(p)	NA	NA	NA
cg10107382	chr20	277350	277350	1	+	promoters(p)	ZCCHC3(p)	ZCCHC3	ENSG00000247315	85364
cg11466856	chr20	277607	277607	1	+	promoters(p)	ZCCHC3(p)	ZCCHC3	ENSG00000247315	85364
cg01002112	chr20	277706	277706	1	-	promoters(p)	ZCCHC3(p)	NA	NA	NA
cg08151271	chr20	277723	277723	1	+	promoters(p)	ZCCHC3(p)	ZCCHC3	ENSG00000247315	85364
cg08888491	chr20	277839	277839	1	+	promoters(p)	ZCCHC3(p)	ZCCHC3	ENSG00000247315	85364
cg20403016	chr20	277888	277888	1	-	promoters(p)	ZCCHC3(p)	NA	NA	NA
cg11302857	chr20	278071	278071	1	-	promoters(p)	ZCCHC3(p)	NA	NA	NA
cg22177356	chr20	278074	278074	1	-	promoters(p)	ZCCHC3(p)	NA	NA	NA
cg15674175	chr20	278095	278095	1	-	promoters(p)	ZCCHC3(p)	NA	NA	NA
cg05792285	chr20	278758	278758	1	-	cds(p);exons(p);firstexons(p)	ZCCHC3(p)	NA	NA	NA
cg01335729	chr20	278801	278801	1	+	cds(p);exons(p);firstexons(p)	ZCCHC3(p)	ZCCHC3	ENSG00000247315	85364
cg22427598	chr20	278991	278991	1	-	cds(p);exons(p);firstexons(p)	ZCCHC3(p)	NA	NA	NA
cg08317681	chr20	279585	279585	1	-	exons(p);firstexons(p);3UTRs(p)	ZCCHC3(p)	NA	NA	NA
cg12603554	chr20	279976	279976	1	+	exons(p);firstexons(p);3UTRs(p)	ZCCHC3(p)	ZCCHC3	ENSG00000247315	85364
cg02921273	chr20	290410	290410	1	-	intergenic(b)	NA(b)	NA	NA	NA
cg09869279	chr20	290737	290737	1	-	enhancers(b);intergenic(b)	NA(b)	NA	NA	NA
cg19872036	chr20	291101	291101	1	+	enhancers(b);intergenic(b)	NA(b)	NA	NA	NA
cg10297497	chr20	291819	291819	1	+	intergenic(b)	NA(b)	NA	NA	NA
cg25854856	chr20	302165	302165	1	-	1to5kb(p);lncrna(m)	SOX12(p);RP5-1103G7.4(m)	RP5-1103G7.4	NA	NA
cg01822050	chr20	304156	304156	1	-	1to5kb(p);lncrna(m)	SOX12(p);RP5-1103G7.4(m)	RP5-1103G7.4	NA	NA
cg04469873	chr20	304978	304978	1	+	1to5kb(p);lncrna(m)	SOX12(p);RP5-1103G7.4(m)	SOX12	ENSG00000177732	6666
cg03643414	chr20	305157	305157	1	+	1to5kb(p);lncrna(m)	SOX12(p);RP5-1103G7.4(m)	SOX12	ENSG00000177732	6666
cg02203542	chr20	305175	305175	1	+	1to5kb(p);lncrna(m)	SOX12(p);RP5-1103G7.4(m)	SOX12	ENSG00000177732	6666
cg06006403	chr20	305636	305636	1	-	promoters(p);lncrna(m)	SOX12(p);RP5-1103G7.4(m)	RP5-1103G7.4	NA	NA
cg11871345	chr20	305874	305874	1	-	promoters(p);lncrna(m)	SOX12(p);RP5-1103G7.4(m)	RP5-1103G7.4	NA	NA
cg25575688	chr20	305917	305917	1	+	promoters(p);lncrna(m)	SOX12(p);RP5-1103G7.4(m)	SOX12	ENSG00000177732	6666
cg09386490	chr20	306037	306037	1	-	promoters(p);lncrna(m)	SOX12(p);RP5-1103G7.4(m)	RP5-1103G7.4	NA	NA
cg23827867	chr20	306044	306044	1	-	promoters(p);lncrna(m)	SOX12(p);RP5-1103G7.4(m)	RP5-1103G7.4	NA	NA
cg26490649	chr20	306046	306046	1	-	promoters(p);lncrna(m)	SOX12(p);RP5-1103G7.4(m)	RP5-1103G7.4	NA	NA
cg18835942	chr20	306049	306049	1	-	promoters(p);lncrna(m)	SOX12(p);RP5-1103G7.4(m)	RP5-1103G7.4	NA	NA
cg13224729	chr20	306281	306281	1	+	5UTRs(p);exons(p);firstexons(p);lncrna(m)	SOX12(p);RP5-1103G7.4(m)	SOX12	ENSG00000177732	6666
cg23922081	chr20	306359	306359	1	-	5UTRs(p);exons(p);firstexons(p);lncrna(m)	SOX12(p);RP5-1103G7.4(m)	RP5-1103G7.4	NA	NA
cg26726589	chr20	306364	306364	1	-	5UTRs(p);exons(p);firstexons(p);lncrna(m)	SOX12(p);RP5-1103G7.4(m)	RP5-1103G7.4	NA	NA
cg10625705	chr20	307320	307320	1	+	cds(p);exons(p);firstexons(p);lncrna(m)	SOX12(p);RP5-1103G7.4(m)	SOX12	ENSG00000177732	6666
cg03342008	chr20	307540	307540	1	+	exons(p);firstexons(p);3UTRs(p);lncrna(m)	SOX12(p);RP5-1103G7.4(m)	SOX12	ENSG00000177732	6666
cg03901958	chr20	308226	308226	1	+	exons(p);firstexons(p);3UTRs(p);lncrna(m)	SOX12(p);RP5-1103G7.4(m)	SOX12	ENSG00000177732	6666
cg15090834	chr20	310001	310001	1	+	exons(p);firstexons(p);3UTRs(p);lncrna(m)	SOX12(p);RP5-1103G7.4(m)	SOX12	ENSG00000177732	6666
cg26257460	chr20	323008	323008	1	-	1to5kb(p);lncrna(m)	NRSN2(p);RP5-1103G7.4(m)	RP5-1103G7.4	NA	NA
cg01242309	chr20	325016	325016	1	+	1to5kb(p);lncrna(m)	NRSN2(p);RP5-1103G7.4(m)	NRSN2	ENSG00000125841	80023
cg02728634	chr20	326465	326465	1	+	promoters(p);lncrna(m)	NRSN2(p);RP5-1103G7.4(m)	NRSN2	ENSG00000125841	80023
cg16546834	chr20	326494	326494	1	-	promoters(p);lncrna(m)	NRSN2(p);RP5-1103G7.4(m)	RP5-1103G7.4	NA	NA
cg18247806	chr20	326496	326496	1	-	promoters(p);lncrna(m)	NRSN2(p);RP5-1103G7.4(m)	RP5-1103G7.4	NA	NA
cg21701445	chr20	326934	326934	1	+	promoters(p);lncrna(m)	NRSN2(p);RP5-1103G7.4(m)	NRSN2	ENSG00000125841	80023
cg24053614	chr20	327074	327074	1	-	promoters(p);lncrna(m)	NRSN2(p);RP5-1103G7.4(m)	RP5-1103G7.4	NA	NA
cg11065015	chr20	327170	327170	1	-	promoters(p);lncrna(m)	NRSN2(p);RP5-1103G7.4(m)	RP5-1103G7.4	NA	NA
cg18717288	chr20	327377	327377	1	-	5UTRs(p);exons(p);firstexons(p);lncrna(m)	NRSN2(p);RP5-1103G7.4(m)	RP5-1103G7.4	NA	NA
cg20331595	chr20	327607	327607	1	-	5UTRs(p);exons(p);firstexons(p);lncrna(m)	NRSN2(p);RP5-1103G7.4(m)	RP5-1103G7.4	NA	NA
cg21207028	chr20	327619	327619	1	-	5UTRs(p);exons(p);firstexons(p);lncrna(m)	NRSN2(p);RP5-1103G7.4(m)	RP5-1103G7.4	NA	NA
cg08713365	chr20	327623	327623	1	-	5UTRs(p);exons(p);firstexons(p);lncrna(m)	NRSN2(p);RP5-1103G7.4(m)	RP5-1103G7.4	NA	NA
cg07611334	chr20	327811	327811	1	+	introns(p);lncrna(m)	NRSN2(p);RP5-1103G7.4(m)	NRSN2	ENSG00000125841	80023
cg21192095	chr20	328035	328035	1	-	introns(p);lncrna(m)	NRSN2(p);RP5-1103G7.4(m)	RP5-1103G7.4	NA	NA
cg24657604	chr20	328670	328670	1	-	introns(p);lncrna(m)	NRSN2(p);RP5-1103G7.4(m)	RP5-1103G7.4	NA	NA
cg09160216	chr20	329016	329016	1	-	introns(p)	NRSN2(p)	NA	NA	NA
cg03932043	chr20	329101	329101	1	-	introns(p)	NRSN2(p)	NA	NA	NA
cg00614265	chr20	329481	329481	1	-	introns(p)	NRSN2(p)	NA	NA	NA
cg16600142	chr20	329964	329964	1	+	5UTRs(p);exons(p);intronexonboundaries(p)	NRSN2(p)	NRSN2	ENSG00000125841	80023
cg24601011	chr20	331827	331827	1	-	introns(p)	NRSN2(p)	NA	NA	NA
cg23202545	chr20	334129	334129	1	-	cds(p);exons(p)	NRSN2(p)	NA	NA	NA
cg10839041	chr20	335239	335239	1	-	exons(p);3UTRs(p)	NRSN2(p)	NA	NA	NA
cg13895316	chr20	335543	335543	1	-	intergenic(b)	NA(b)	NA	NA	NA
cg22893504	chr20	337323	337323	1	-	intergenic(b)	NA(b)	NA	NA	NA
cg24796720	chr20	347256	347256	1	+	intergenic(b)	NA(b)	NA	NA	NA
cg19136197	chr20	351069	351069	1	-	enhancers(b);intergenic(b)	NA(b)	NA	NA	NA
cg27558371	chr20	351257	351257	1	+	intergenic(b)	NA(b)	NA	NA	NA
cg07911233	chr20	352605	352605	1	+	enhancers(b);intergenic(b)	NA(b)	NA	NA	NA
cg18545100	chr20	354391	354391	1	-	enhancers(b);intergenic(b)	NA(b)	NA	NA	NA
cg11300174	chr20	358512	358512	1	-	1to5kb(p)	TRIB3(p)	NA	NA	NA
cg10209310	chr20	360351	360351	1	+	promoters(p);1to5kb(p)	TRIB3(p)	TRIB3	ENSG00000101255	57761
cg12347444	chr20	360547	360547	1	+	promoters(p);1to5kb(p)	TRIB3(p)	TRIB3	ENSG00000101255	57761
cg05067973	chr20	360745	360745	1	+	promoters(p);1to5kb(p)	TRIB3(p)	TRIB3	ENSG00000101255	57761
cg21113923	chr20	360750	360750	1	+	promoters(p);1to5kb(p)	TRIB3(p)	TRIB3	ENSG00000101255	57761
cg07586025	chr20	361068	361068	1	-	promoters(p)	TRIB3(p)	NA	NA	NA
cg26860113	chr20	361741	361741	1	-	promoters(p);5UTRs(p);exons(p);firstexons(p)	TRIB3(p)	NA	NA	NA
cg07115304	chr20	361903	361903	1	+	promoters(p);introns(p)	TRIB3(p)	TRIB3	ENSG00000101255	57761
cg08899646	chr20	361928	361928	1	-	promoters(p);introns(p)	TRIB3(p)	NA	NA	NA
cg17287394	chr20	362362	362362	1	-	introns(p)	TRIB3(p)	NA	NA	NA
cg02475377	chr20	362711	362711	1	-	introns(p)	TRIB3(p)	NA	NA	NA
cg15799353	chr20	363112	363112	1	+	5UTRs(p);exons(p);introns(p);intronexonboundaries(p)	TRIB3(p)	TRIB3	ENSG00000101255	57761
cg24966406	chr20	366345	366345	1	-	introns(p)	TRIB3(p)	NA	NA	NA
cg14691338	chr20	370573	370573	1	-	introns(p)	TRIB3(p)	NA	NA	NA
cg14326053	chr20	371146	371146	1	-	introns(p)	TRIB3(p)	NA	NA	NA
cg15339796	chr20	373038	373038	1	-	introns(p)	TRIB3(p)	NA	NA	NA
cg18824043	chr20	373122	373122	1	+	introns(p)	TRIB3(p)	TRIB3	ENSG00000101255	57761
cg05187542	chr20	373784	373784	1	-	introns(p)	TRIB3(p)	NA	NA	NA
cg00950038	chr20	375186	375186	1	-	introns(p)	TRIB3(p)	NA	NA	NA
cg06029255	chr20	376300	376300	1	-	introns(p)	TRIB3(p)	NA	NA	NA
cg12017057	chr20	377006	377006	1	-	cds(p);exons(p);intronexonboundaries(p)	TRIB3(p)	NA	NA	NA
cg14019464	chr20	377350	377350	1	+	exons(p);3UTRs(p)	TRIB3(p)	TRIB3	ENSG00000101255	57761
cg06934478	chr20	378856	378856	1	+	intergenic(b)	NA(b)	NA	NA	NA
cg08408305	chr20	379541	379541	1	+	intergenic(b)	NA(b)	NA	NA	NA
cg11748909	chr20	381142	381142	1	+	intergenic(b)	NA(b)	NA	NA	NA
cg23416050	chr20	382564	382564	1	+	enhancers(b);intergenic(b)	NA(b)	NA	NA	NA
cg17463406	chr20	386297	386297	1	-	1to5kb(p)	RBCK1(p)	NA	NA	NA
cg22243675	chr20	387982	387982	1	+	promoters(p)	RBCK1(p)	RBCK1	ENSG00000125826	10616
cg14561766	chr20	388133	388133	1	-	promoters(p)	RBCK1(p)	NA	NA	NA
cg21281259	chr20	388229	388229	1	+	promoters(p)	RBCK1(p)	RBCK1	ENSG00000125826	10616
cg12113932	chr20	388401	388401	1	-	promoters(p)	RBCK1(p)	NA	NA	NA
cg14083397	chr20	388473	388473	1	-	promoters(p)	RBCK1(p)	NA	NA	NA
cg21704491	chr20	388519	388519	1	+	promoters(p)	RBCK1(p)	RBCK1	ENSG00000125826	10616
cg10495669	chr20	388531	388531	1	+	promoters(p)	RBCK1(p)	RBCK1	ENSG00000125826	10616
cg15682511	chr20	388534	388534	1	+	promoters(p)	RBCK1(p)	RBCK1	ENSG00000125826	10616
cg01439366	chr20	388553	388553	1	+	promoters(p)	RBCK1(p)	RBCK1	ENSG00000125826	10616
cg24543097	chr20	388556	388556	1	+	promoters(p)	RBCK1(p)	RBCK1	ENSG00000125826	10616
cg01017895	chr20	388559	388559	1	+	promoters(p)	RBCK1(p)	RBCK1	ENSG00000125826	10616
cg12451436	chr20	388650	388650	1	+	promoters(p)	RBCK1(p)	RBCK1	ENSG00000125826	10616
cg16610330	chr20	388665	388665	1	+	promoters(p)	RBCK1(p)	RBCK1	ENSG00000125826	10616
cg01653672	chr20	388801	388801	1	-	5UTRs(p);exons(p);firstexons(p)	RBCK1(p)	NA	NA	NA
cg18552663	chr20	388903	388903	1	-	5UTRs(p);exons(p);firstexons(p)	RBCK1(p)	NA	NA	NA
cg19667566	chr20	390398	390398	1	+	introns(p);intronexonboundaries(p)	RBCK1(p)	RBCK1	ENSG00000125826	10616
cg10118435	chr20	390551	390551	1	-	cds(p);exons(p);introns(p);intronexonboundaries(p)	RBCK1(p)	NA	NA	NA
cg13812132	chr20	392290	392290	1	+	introns(p)	RBCK1(p)	RBCK1	ENSG00000125826	10616
cg12305870	chr20	398182	398182	1	+	cds(p);5UTRs(p);exons(p);intronexonboundaries(p)	RBCK1(p)	RBCK1	ENSG00000125826	10616
cg00338329	chr20	398430	398430	1	-	cds(p);5UTRs(p);exons(p);intronexonboundaries(p)	RBCK1(p)	NA	NA	NA
cg02185402	chr20	400361	400361	1	+	cds(p);exons(p);intronexonboundaries(p)	RBCK1(p)	RBCK1	ENSG00000125826	10616
cg09713225	chr20	400412	400412	1	-	cds(p);exons(p);introns(p)	RBCK1(p)	NA	NA	NA
cg18748575	chr20	400950	400950	1	+	introns(p)	RBCK1(p)	RBCK1	ENSG00000125826	10616
cg25635139	chr20	404437	404437	1	-	introns(p)	RBCK1(p)	NA	NA	NA
cg20463161	chr20	408017	408017	1	-	cds(p);exons(p);intronexonboundaries(p)	RBCK1(p)	NA	NA	NA
cg01692147	chr20	408964	408964	1	-	introns(p);intronexonboundaries(p)	RBCK1(p)	NA	NA	NA
cg08040448	chr20	411605	411605	1	-	exons(p);3UTRs(p)	RBCK1(p)	NA	NA	NA
cg05478677	chr20	412129	412129	1	-	intergenic(b)	NA(b)	NA	NA	NA
cg12263354	chr20	413452	413452	1	-	intergenic(b)	NA(b)	NA	NA	NA
cg20522359	chr20	415397	415397	1	-	intergenic(b)	NA(b)	NA	NA	NA
cg09026176	chr20	416907	416907	1	+	exons(m);firstexons(m);introns(m);3UTRs(m)	TBC1D20(m);NA(m)	NA	NA	NA
cg08339887	chr20	419393	419393	1	-	1to5kb(m);cds(m);exons(m);intronexonboundaries(m)	NA(m);TBC1D20(m)	TBC1D20	ENSG00000125875	128637
cg18391247	chr20	422550	422550	1	+	1to5kb(m);cds(m);5UTRs(m);exons(m);intronexonboundaries(m)	NA(m);TBC1D20(m)	NA	NA	NA
cg07890107	chr20	422618	422618	1	+	cds(m);5UTRs(m);exons(m);intronexonboundaries(m)	TBC1D20(m)	NA	NA	NA
cg10744318	chr20	422810	422810	1	+	introns(m);intronexonboundaries(m)	TBC1D20(m)	NA	NA	NA
cg22881757	chr20	423042	423042	1	-	introns(m)	TBC1D20(m)	TBC1D20	ENSG00000125875	128637
cg25919980	chr20	430488	430488	1	+	introns(m)	TBC1D20(m)	NA	NA	NA
cg07266797	chr20	430758	430758	1	-	introns(m)	TBC1D20(m)	TBC1D20	ENSG00000125875	128637
cg13043748	chr20	431081	431081	1	+	introns(m)	TBC1D20(m)	NA	NA	NA
cg04440686	chr20	439764	439764	1	+	introns(m)	TBC1D20(m)	NA	NA	NA
cg19742736	chr20	439960	439960	1	+	introns(m)	TBC1D20(m)	NA	NA	NA
cg18674871	chr20	441051	441051	1	-	introns(m)	TBC1D20(m)	TBC1D20	ENSG00000125875	128637
cg18562923	chr20	442381	442381	1	-	introns(m)	TBC1D20(m)	TBC1D20	ENSG00000125875	128637
cg00022606	chr20	442445	442445	1	+	introns(m)	TBC1D20(m)	NA	NA	NA
cg23258065	chr20	442606	442606	1	-	introns(m)	TBC1D20(m)	TBC1D20	ENSG00000125875	128637
cg00076353	chr20	442752	442752	1	+	introns(m)	TBC1D20(m)	NA	NA	NA
cg06041985	chr20	442822	442822	1	+	introns(m)	TBC1D20(m)	NA	NA	NA
cg26692046	chr20	443277	443277	1	+	promoters(m);intronexonboundaries(m)	TBC1D20(m)	NA	NA	NA
cg15265675	chr20	443302	443302	1	-	promoters(m);intronexonboundaries(m)	TBC1D20(m)	TBC1D20	ENSG00000125875	128637
cg24684468	chr20	443316	443316	1	-	promoters(m);intronexonboundaries(m)	TBC1D20(m)	TBC1D20	ENSG00000125875	128637
cg04165120	chr20	443331	443331	1	-	promoters(m);intronexonboundaries(m)	TBC1D20(m)	TBC1D20	ENSG00000125875	128637
cg18826787	chr20	443364	443364	1	-	promoters(m);intronexonboundaries(m)	TBC1D20(m)	TBC1D20	ENSG00000125875	128637
cg03252977	chr20	443540	443540	1	+	promoters(m)	TBC1D20(m)	NA	NA	NA
cg14658867	chr20	443632	443632	1	-	promoters(m)	TBC1D20(m)	TBC1D20	ENSG00000125875	128637
cg07492518	chr20	443641	443641	1	-	promoters(m)	TBC1D20(m)	TBC1D20	ENSG00000125875	128637
cg15042888	chr20	443653	443653	1	-	promoters(m)	TBC1D20(m)	TBC1D20	ENSG00000125875	128637
cg17132305	chr20	443679	443679	1	+	promoters(m)	TBC1D20(m)	NA	NA	NA
cg18920289	chr20	447168	447168	1	-	1to5kb(m)	TBC1D20(m)	TBC1D20	ENSG00000125875	128637
cg16630550	chr20	455124	455124	1	+	intergenic(b)	NA(b)	NA	NA	NA
cg06717725	chr20	459726	459726	1	-	intergenic(b)	NA(b)	NA	NA	NA
cg26350332	chr20	459960	459960	1	-	intergenic(b)	NA(b)	NA	NA	NA
cg07511836	chr20	464048	464048	1	+	exons(m);3UTRs(m)	CSNK2A1(m)	NA	NA	NA
cg26292976	chr20	464073	464073	1	-	exons(m);3UTRs(m)	CSNK2A1(m)	CSNK2A1	ENSG00000101266	1457
cg23481873	chr20	464190	464190	1	-	exons(m);3UTRs(m)	CSNK2A1(m)	CSNK2A1	ENSG00000101266	1457
cg00716329	chr20	464622	464622	1	-	cds(m);exons(m);intronexonboundaries(m)	CSNK2A1(m)	CSNK2A1	ENSG00000101266	1457
cg07789225	chr20	467753	467753	1	+	introns(m)	CSNK2A1(m)	NA	NA	NA
cg04530248	chr20	477164	477164	1	-	introns(m)	CSNK2A1(m)	CSNK2A1	ENSG00000101266	1457
cg01308517	chr20	485592	485592	1	-	introns(m)	CSNK2A1(m)	CSNK2A1	ENSG00000101266	1457
cg10518366	chr20	490409	490409	1	-	introns(m)	CSNK2A1(m)	CSNK2A1	ENSG00000101266	1457
cg19702314	chr20	491098	491098	1	+	introns(m)	CSNK2A1(m)	NA	NA	NA
cg25069388	chr20	498006	498006	1	-	introns(m)	CSNK2A1(m)	CSNK2A1	ENSG00000101266	1457
cg03931983	chr20	510191	510191	1	+	introns(m)	CSNK2A1(m)	NA	NA	NA
cg03729940	chr20	516753	516753	1	+	introns(m)	CSNK2A1(m)	NA	NA	NA
cg10212570	chr20	519674	519674	1	-	introns(m)	CSNK2A1(m)	CSNK2A1	ENSG00000101266	1457
cg02284850	chr20	520296	520296	1	+	introns(m)	CSNK2A1(m)	NA	NA	NA
cg09085317	chr20	522596	522596	1	+	introns(m)	CSNK2A1(m)	NA	NA	NA
cg02895725	chr20	523100	523100	1	-	introns(m)	CSNK2A1(m)	CSNK2A1	ENSG00000101266	1457
cg03674076	chr20	524243	524243	1	+	introns(m)	CSNK2A1(m)	NA	NA	NA
cg19292062	chr20	524344	524344	1	-	5UTRs(m);exons(m);firstexons(m);intronexonboundaries(m)	CSNK2A1(m)	CSNK2A1	ENSG00000101266	1457
cg20702327	chr20	524484	524484	1	+	promoters(m);intronexonboundaries(m)	CSNK2A1(m)	NA	NA	NA
cg01869661	chr20	524496	524496	1	+	promoters(m);intronexonboundaries(m)	CSNK2A1(m)	NA	NA	NA
cg06544113	chr20	524502	524502	1	+	promoters(m);intronexonboundaries(m)	CSNK2A1(m)	NA	NA	NA
cg25559100	chr20	524528	524528	1	+	promoters(m);intronexonboundaries(m)	CSNK2A1(m)	NA	NA	NA
cg22212829	chr20	524605	524605	1	+	promoters(m);intronexonboundaries(m)	CSNK2A1(m)	NA	NA	NA
cg19118289	chr20	524640	524640	1	+	promoters(m);intronexonboundaries(m)	CSNK2A1(m)	NA	NA	NA
cg21789392	chr20	524791	524791	1	+	promoters(m)	CSNK2A1(m)	NA	NA	NA
cg15593279	chr20	524855	524855	1	-	promoters(m)	CSNK2A1(m)	CSNK2A1	ENSG00000101266	1457
cg04967687	chr20	525291	525291	1	+	promoters(m)	CSNK2A1(m)	NA	NA	NA
cg23876295	chr20	525602	525602	1	+	1to5kb(m)	CSNK2A1(m)	NA	NA	NA
cg18290380	chr20	527778	527778	1	-	1to5kb(m)	CSNK2A1(m)	CSNK2A1	ENSG00000101266	1457
cg14679663	chr20	530625	530625	1	+	intergenic(b)	NA(b)	NA	NA	NA
cg16303737	chr20	534295	534295	1	+	intergenic(b)	NA(b)	NA	NA	NA
cg08496828	chr20	536522	536522	1	-	intergenic(b)	NA(b)	NA	NA	NA
cg14607163	chr20	541483	541483	1	+	intergenic(b)	NA(b)	NA	NA	NA
cg16725127	chr20	542125	542125	1	+	intergenic(b)	NA(b)	NA	NA	NA
cg16101954	chr20	548912	548912	1	-	intergenic(b)	NA(b)	NA	NA	NA
cg25917590	chr20	552967	552967	1	-	intergenic(b)	NA(b)	NA	NA	NA
cg21131729	chr20	555298	555298	1	-	intergenic(b)	NA(b)	NA	NA	NA
cg06177428	chr20	557968	557968	1	-	intergenic(b)	NA(b)	NA	NA	NA
cg03001011	chr20	565410	565410	1	+	intergenic(b)	NA(b)	NA	NA	NA
cg27468509	chr20	569919	569919	1	-	enhancers(b);intergenic(b)	NA(b)	NA	NA	NA
cg23832161	chr20	570216	570216	1	-	intergenic(b)	NA(b)	NA	NA	NA
cg17104429	chr20	572111	572111	1	+	intergenic(b)	NA(b)	NA	NA	NA
cg19292884	chr20	572684	572684	1	+	intergenic(b)	NA(b)	NA	NA	NA
cg09224452	chr20	576394	576394	1	-	intergenic(b)	NA(b)	NA	NA	NA
cg11314008	chr20	577317	577317	1	-	intergenic(b)	NA(b)	NA	NA	NA
cg11191685	chr20	578421	578421	1	-	intergenic(b)	NA(b)	NA	NA	NA
cg16620964	chr20	581408	581408	1	+	intergenic(b)	NA(b)	NA	NA	NA
cg23943336	chr20	583692	583692	1	+	intergenic(b)	NA(b)	NA	NA	NA
cg05977697	chr20	584005	584005	1	+	intergenic(b)	NA(b)	NA	NA	NA
cg02939767	chr20	584773	584773	1	-	exons(m);3UTRs(m)	TCF15(m)	TCF15	ENSG00000125878	6939
cg24182304	chr20	586425	586425	1	-	introns(m)	TCF15(m)	TCF15	ENSG00000125878	6939
cg16591404	chr20	588057	588057	1	+	introns(m)	TCF15(m)	NA	NA	NA
cg00918738	chr20	589310	589310	1	+	introns(m)	TCF15(m)	NA	NA	NA
cg22449114	chr20	590243	590243	1	-	introns(m)	TCF15(m)	TCF15	ENSG00000125878	6939
cg12028548	chr20	590799	590799	1	+	cds(m);exons(m);firstexons(m);intronexonboundaries(m)	TCF15(m)	NA	NA	NA
cg15180867	chr20	591076	591076	1	+	promoters(m);intronexonboundaries(m)	TCF15(m)	NA	NA	NA
cg25984671	chr20	591083	591083	1	+	promoters(m);intronexonboundaries(m)	TCF15(m)	NA	NA	NA
cg12807794	chr20	591085	591085	1	+	promoters(m);intronexonboundaries(m)	TCF15(m)	NA	NA	NA
cg02760031	chr20	591151	591151	1	+	promoters(m)	TCF15(m)	NA	NA	NA
cg11076994	chr20	591221	591221	1	-	promoters(m)	TCF15(m)	TCF15	ENSG00000125878	6939
cg06143901	chr20	591400	591400	1	+	promoters(m)	TCF15(m)	NA	NA	NA
cg00983437	chr20	592164	592164	1	-	1to5kb(m)	TCF15(m)	TCF15	ENSG00000125878	6939
cg09537533	chr20	592957	592957	1	+	1to5kb(m)	TCF15(m)	NA	NA	NA
cg01336996	chr20	594292	594292	1	+	1to5kb(m)	TCF15(m)	NA	NA	NA
cg22392713	chr20	596267	596267	1	-	intergenic(b)	NA(b)	NA	NA	NA
cg03547247	chr20	597387	597387	1	-	intergenic(b)	NA(b)	NA	NA	NA
cg18035016	chr20	597398	597398	1	-	intergenic(b)	NA(b)	NA	NA	NA
cg09983532	chr20	599728	599728	1	-	intergenic(b)	NA(b)	NA	NA	NA
cg26445071	chr20	606219	606219	1	+	intergenic(b)	NA(b)	NA	NA	NA
cg27623397	chr20	620765	620765	1	+	intergenic(b)	NA(b)	NA	NA	NA
cg00678761	chr20	621583	621583	1	-	intergenic(b)	NA(b)	NA	NA	NA
cg25539910	chr20	623089	623089	1	-	intergenic(b)	NA(b)	NA	NA	NA
cg10277651	chr20	623361	623361	1	-	intergenic(b)	NA(b)	NA	NA	NA
cg18803306	chr20	623421	623421	1	+	intergenic(b)	NA(b)	NA	NA	NA
cg01137326	chr20	626288	626288	1	-	intergenic(b)	NA(b)	NA	NA	NA
cg02489327	chr20	626772	626772	1	+	intergenic(b)	NA(b)	NA	NA	NA
cg00273853	chr20	628792	628792	1	+	exons(m);3UTRs(m)	SRXN1(m)	NA	NA	NA
cg25046268	chr20	628843	628843	1	+	exons(m);3UTRs(m)	SRXN1(m)	NA	NA	NA
cg26246933	chr20	629120	629120	1	+	exons(m);3UTRs(m)	SRXN1(m)	NA	NA	NA
cg08939658	chr20	629245	629245	1	-	exons(m);3UTRs(m)	SRXN1(m)	SRXN1	ENSG00000271303	140809
cg21705461	chr20	629463	629463	1	-	cds(m);exons(m);intronexonboundaries(m);3UTRs(m)	SRXN1(m)	SRXN1	ENSG00000271303	140809
cg06687209	chr20	629465	629465	1	-	cds(m);exons(m);intronexonboundaries(m);3UTRs(m)	SRXN1(m)	SRXN1	ENSG00000271303	140809
cg27086452	chr20	630645	630645	1	+	introns(m)	SRXN1(m)	NA	NA	NA
cg18484212	chr20	631461	631461	1	-	introns(m)	SRXN1(m)	SRXN1	ENSG00000271303	140809
cg24012925	chr20	633418	633418	1	-	introns(m)	SRXN1(m)	SRXN1	ENSG00000271303	140809
cg09990401	chr20	633783	633783	1	+	cds(m);exons(m);firstexons(m);introns(m)	SRXN1(m)	NA	NA	NA
cg17347400	chr20	633844	633844	1	+	5UTRs(m);exons(m);firstexons(m);introns(m);intronexonboundaries(m)	SRXN1(m)	NA	NA	NA
cg26661912	chr20	633854	633854	1	+	5UTRs(m);exons(m);firstexons(m);introns(m);intronexonboundaries(m)	SRXN1(m)	NA	NA	NA
cg12139708	chr20	634149	634149	1	-	promoters(m);introns(m);intronexonboundaries(m)	SRXN1(m)	SRXN1	ENSG00000271303	140809
cg19998994	chr20	634167	634167	1	-	promoters(m);introns(m);intronexonboundaries(m)	SRXN1(m)	SRXN1	ENSG00000271303	140809
cg19728874	chr20	634252	634252	1	+	promoters(m);introns(m)	SRXN1(m)	NA	NA	NA
cg22748452	chr20	634604	634604	1	+	promoters(m);introns(m)	SRXN1(m)	NA	NA	NA
cg25163012	chr20	634731	634731	1	+	promoters(m);introns(m)	SRXN1(m)	NA	NA	NA
cg06492412	chr20	634850	634850	1	+	promoters(m);introns(m);intronexonboundaries(m)	SRXN1(m)	NA	NA	NA
cg08118581	chr20	636375	636375	1	-	1to5kb(m);introns(m)	SRXN1(m)	SRXN1	ENSG00000271303	140809
cg26617335	chr20	639881	639881	1	-	enhancers(b);introns(m)	NA(b);SRXN1(m)	SRXN1	ENSG00000271303	140809
cg19987137	chr20	639948	639948	1	-	introns(m)	SRXN1(m)	SRXN1	ENSG00000271303	140809
cg12856782	chr20	640192	640192	1	-	introns(m)	SRXN1(m)	SRXN1	ENSG00000271303	140809
cg16424214	chr20	641406	641406	1	+	enhancers(b);introns(m)	NA(b);SRXN1(m)	NA	NA	NA
cg02751731	chr20	642436	642436	1	-	exons(m);introns(m);3UTRs(m)	SCRT2(m);SRXN1(m)	SCRT2&SRXN1	ENSG00000215397&ENSG00000271303	85508&140809
cg20543681	chr20	642673	642673	1	-	exons(m);introns(m);3UTRs(m)	SCRT2(m);SRXN1(m)	SCRT2&SRXN1	ENSG00000215397&ENSG00000271303	85508&140809
cg01235820	chr20	642782	642782	1	-	exons(m);introns(m);3UTRs(m)	SCRT2(m);SRXN1(m)	SCRT2&SRXN1	ENSG00000215397&ENSG00000271303	85508&140809
cg16165797	chr20	642894	642894	1	+	exons(m);introns(m);3UTRs(m)	SCRT2(m);SRXN1(m)	NA	NA	NA
cg24306573	chr20	643716	643716	1	+	exons(m);introns(m);3UTRs(m)	SCRT2(m);SRXN1(m)	NA	NA	NA
cg18592561	chr20	644081	644081	1	-	exons(m);introns(m);3UTRs(m)	SCRT2(m);SRXN1(m)	SCRT2&SRXN1	ENSG00000215397&ENSG00000271303	85508&140809
cg24595510	chr20	644302	644302	1	-	exons(m);introns(m);3UTRs(m)	SCRT2(m);SRXN1(m)	SCRT2&SRXN1	ENSG00000215397&ENSG00000271303	85508&140809
cg12590600	chr20	644758	644758	1	-	cds(m);exons(m);introns(m)	SCRT2(m);SRXN1(m)	SCRT2&SRXN1	ENSG00000215397&ENSG00000271303	85508&140809
cg18483289	chr20	644897	644897	1	+	cds(m);exons(m);introns(m)	SCRT2(m);SRXN1(m)	NA	NA	NA
cg05073843	chr20	645199	645199	1	+	introns(m);intronexonboundaries(m)	SRXN1(m);SCRT2(m)	NA	NA	NA
cg04522915	chr20	646942	646942	1	+	introns(m)	SRXN1(m);SCRT2(m)	NA	NA	NA
cg06100238	chr20	648157	648157	1	+	enhancers(b);introns(m)	NA(b);SRXN1(m);SCRT2(m)	NA	NA	NA
cg11183307	chr20	652263	652263	1	-	introns(m)	SRXN1(m);SCRT2(m)	SRXN1&SCRT2	ENSG00000271303&ENSG00000215397	140809&85508
cg01053273	chr20	654458	654458	1	-	introns(m)	SRXN1(m);SCRT2(m)	SRXN1&SCRT2	ENSG00000271303&ENSG00000215397	140809&85508
cg06868622	chr20	655888	655888	1	-	introns(m)	SRXN1(m);SCRT2(m)	SRXN1&SCRT2	ENSG00000271303&ENSG00000215397	140809&85508
cg11356706	chr20	656240	656240	1	-	cds(m);exons(m);firstexons(m)	SRXN1(m);SCRT2(m)	SRXN1&SCRT2	ENSG00000271303&ENSG00000215397	140809&85508
cg07636295	chr20	656446	656446	1	+	5UTRs(m);exons(m);firstexons(m)	SRXN1(m);SCRT2(m)	NA	NA	NA
cg13626624	chr20	656518	656518	1	-	5UTRs(m);exons(m);firstexons(m)	SRXN1(m);SCRT2(m)	SRXN1&SCRT2	ENSG00000271303&ENSG00000215397	140809&85508
cg22797900	chr20	656558	656558	1	-	5UTRs(m);exons(m);firstexons(m)	SRXN1(m);SCRT2(m)	SRXN1&SCRT2	ENSG00000271303&ENSG00000215397	140809&85508
cg22100821	chr20	656743	656743	1	+	5UTRs(m);exons(m);firstexons(m);intronexonboundaries(m)	SRXN1(m);SCRT2(m)	NA	NA	NA
cg12881470	chr20	656861	656861	1	+	promoters(m);intronexonboundaries(m)	SRXN1(m);SCRT2(m)	NA	NA	NA
cg01200060	chr20	657283	657283	1	+	promoters(m)	SRXN1(m);SCRT2(m)	NA	NA	NA
cg17318138	chr20	657287	657287	1	+	promoters(m)	SRXN1(m);SCRT2(m)	NA	NA	NA
cg07219448	chr20	657309	657309	1	+	promoters(m)	SRXN1(m);SCRT2(m)	NA	NA	NA
cg04562834	chr20	657694	657694	1	-	promoters(m)	SRXN1(m);SCRT2(m)	SRXN1&SCRT2	ENSG00000271303&ENSG00000215397	140809&85508
cg15557840	chr20	658949	658949	1	+	1to5kb(m)	SRXN1(m);SCRT2(m)	NA	NA	NA
cg02036851	chr20	669741	669741	1	-	intergenic(b)	NA(b)	NA	NA	NA
cg10601675	chr20	680989	680989	1	-	intergenic(b)	NA(b)	NA	NA	NA
cg03408744	chr20	681042	681042	1	+	intergenic(b)	NA(b)	NA	NA	NA
cg11790938	chr20	682599	682599	1	+	intergenic(b)	NA(b)	NA	NA	NA
cg00234385	chr20	684348	684348	1	-	intergenic(b)	NA(b)	NA	NA	NA
cg04343690	chr20	688410	688410	1	-	enhancers(b);intergenic(b)	NA(b)	NA	NA	NA
cg03624917	chr20	689263	689263	1	+	intergenic(b)	NA(b)	NA	NA	NA
cg00247614	chr20	689300	689300	1	+	intergenic(b)	NA(b)	NA	NA	NA
cg02217786	chr20	690693	690693	1	+	intergenic(b)	NA(b)	NA	NA	NA
cg12338552	chr20	690915	690915	1	+	intergenic(b)	NA(b)	NA	NA	NA
cg11971771	chr20	691098	691098	1	+	intergenic(b)	NA(b)	NA	NA	NA
cg06590074	chr20	691211	691211	1	+	intergenic(b)	NA(b)	NA	NA	NA
cg10271479	chr20	700483	700483	1	+	intergenic(b)	NA(b)	NA	NA	NA
cg03553216	chr20	703649	703649	1	-	intergenic(b)	NA(b)	NA	NA	NA
cg16410413	chr20	704641	704641	1	+	intergenic(b)	NA(b)	NA	NA	NA
cg13089189	chr20	704919	704919	1	-	intergenic(b)	NA(b)	NA	NA	NA
cg01119145	chr20	706882	706882	1	-	intergenic(b)	NA(b)	NA	NA	NA
cg08001514	chr20	707906	707906	1	+	intergenic(b)	NA(b)	NA	NA	NA
cg26810816	chr20	708630	708630	1	-	intergenic(b)	NA(b)	NA	NA	NA
cg03482682	chr20	708659	708659	1	-	intergenic(b)	NA(b)	NA	NA	NA
cg16595760	chr20	709016	709016	1	+	intergenic(b)	NA(b)	NA	NA	NA
cg26426898	chr20	709094	709094	1	-	enhancers(b);intergenic(b)	NA(b)	NA	NA	NA
cg08115387	chr20	709194	709194	1	+	enhancers(b);intergenic(b)	NA(b)	NA	NA	NA
cg25861285	chr20	709392	709392	1	+	enhancers(b);intergenic(b)	NA(b)	NA	NA	NA
cg03926833	chr20	711722	711722	1	+	intergenic(b)	NA(b)	NA	NA	NA
cg26310567	chr20	713589	713589	1	+	intergenic(b)	NA(b)	NA	NA	NA
cg00539912	chr20	719948	719948	1	-	intergenic(b)	NA(b)	NA	NA	NA
cg20937230	chr20	725968	725968	1	+	intergenic(b)	NA(b)	NA	NA	NA
cg14143951	chr20	731613	731613	1	-	intergenic(b)	NA(b)	NA	NA	NA
cg22107338	chr20	734879	734879	1	+	intergenic(b)	NA(b)	NA	NA	NA
cg16744973	chr20	738228	738228	1	-	intergenic(b)	NA(b)	NA	NA	NA
cg05321840	chr20	739734	739734	1	+	intergenic(b)	NA(b)	NA	NA	NA
cg03363012	chr20	741049	741049	1	+	exons(m);3UTRs(m)	SLC52A3(m)	NA	NA	NA
cg11959399	chr20	741723	741723	1	-	cds(m);exons(m);intronexonboundaries(m);3UTRs(m)	SLC52A3(m)	SLC52A3	ENSG00000101276	113278
cg19037007	chr20	741798	741798	1	+	cds(m);exons(m);intronexonboundaries(m);3UTRs(m)	SLC52A3(m)	NA	NA	NA
cg00432454	chr20	741937	741937	1	+	exons(m);introns(m);intronexonboundaries(m);3UTRs(m)	SLC52A3(m)	NA	NA	NA
cg03908688	chr20	742683	742683	1	+	introns(m)	SLC52A3(m)	NA	NA	NA
cg10055327	chr20	744921	744921	1	+	introns(m)	SLC52A3(m)	NA	NA	NA
cg20494450	chr20	745857	745857	1	+	cds(m);exons(m)	SLC52A3(m)	NA	NA	NA
cg11743961	chr20	746869	746869	1	+	introns(m)	SLC52A3(m)	NA	NA	NA
cg01479232	chr20	748992	748992	1	-	5UTRs(m);exons(m);firstexons(m)	SLC52A3(m)	SLC52A3	ENSG00000101276	113278
cg04972979	chr20	749148	749148	1	-	5UTRs(m);exons(m);firstexons(m);intronexonboundaries(m)	SLC52A3(m)	SLC52A3	ENSG00000101276	113278
cg19079784	chr20	749159	749159	1	-	5UTRs(m);exons(m);firstexons(m);intronexonboundaries(m)	SLC52A3(m)	SLC52A3	ENSG00000101276	113278
cg01319701	chr20	749264	749264	1	-	promoters(m);intronexonboundaries(m)	SLC52A3(m)	SLC52A3	ENSG00000101276	113278
cg19145218	chr20	749336	749336	1	-	promoters(m);intronexonboundaries(m)	SLC52A3(m)	SLC52A3	ENSG00000101276	113278
cg27210657	chr20	749360	749360	1	-	promoters(m);intronexonboundaries(m)	SLC52A3(m)	SLC52A3	ENSG00000101276	113278
cg10339152	chr20	749452	749452	1	-	promoters(m)	SLC52A3(m)	SLC52A3	ENSG00000101276	113278
cg20119532	chr20	749581	749581	1	+	promoters(m)	SLC52A3(m)	NA	NA	NA
cg23289456	chr20	749620	749620	1	+	promoters(m)	SLC52A3(m)	NA	NA	NA
cg21166376	chr20	750226	750226	1	+	promoters(m)	SLC52A3(m)	NA	NA	NA
cg17688971	chr20	750698	750698	1	-	1to5kb(m)	SLC52A3(m)	SLC52A3	ENSG00000101276	113278
cg08361648	chr20	755020	755020	1	-	intergenic(b)	NA(b)	NA	NA	NA
cg00303908	chr20	756464	756464	1	+	intergenic(b)	NA(b)	NA	NA	NA
cg03714286	chr20	756728	756728	1	+	intergenic(b)	NA(b)	NA	NA	NA
cg02682760	chr20	794060	794060	1	+	intergenic(b)	NA(b)	NA	NA	NA
cg20142360	chr20	794290	794290	1	+	intergenic(b)	NA(b)	NA	NA	NA
cg19737767	chr20	799828	799828	1	+	intergenic(b)	NA(b)	NA	NA	NA
cg17785653	chr20	809805	809805	1	+	enhancers(b);1to5kb(p)	NA(b);FAM110A(p)	FAM110A	ENSG00000125898	83541
cg17549788	chr20	810248	810248	1	+	enhancers(b);1to5kb(p)	NA(b);FAM110A(p)	FAM110A	ENSG00000125898	83541
cg19070398	chr20	810805	810805	1	+	1to5kb(p)	FAM110A(p)	FAM110A	ENSG00000125898	83541
cg06235351	chr20	814018	814018	1	+	promoters(p);1to5kb(p)	FAM110A(p)	FAM110A	ENSG00000125898	83541
cg11617634	chr20	814038	814038	1	+	promoters(p);1to5kb(p)	FAM110A(p)	FAM110A	ENSG00000125898	83541
cg19882071	chr20	814121	814121	1	-	promoters(p);1to5kb(p)	FAM110A(p)	NA	NA	NA
cg25364890	chr20	814123	814123	1	-	promoters(p);1to5kb(p)	FAM110A(p)	NA	NA	NA
cg25339523	chr20	814424	814424	1	-	1to5kb(p);5UTRs(p);exons(p);firstexons(p)	FAM110A(p)	NA	NA	NA
cg11979743	chr20	814510	814510	1	+	1to5kb(p);5UTRs(p);exons(p);firstexons(p)	FAM110A(p)	FAM110A	ENSG00000125898	83541
cg14428862	chr20	814736	814736	1	-	1to5kb(p);introns(p)	FAM110A(p)	NA	NA	NA
cg09645475	chr20	815316	815316	1	+	1to5kb(p);introns(p)	FAM110A(p)	FAM110A	ENSG00000125898	83541
cg15743533	chr20	815345	815345	1	+	1to5kb(p);introns(p)	FAM110A(p)	FAM110A	ENSG00000125898	83541
cg10663983	chr20	815734	815734	1	+	promoters(p);introns(p)	FAM110A(p)	FAM110A	ENSG00000125898	83541
cg11132673	chr20	816121	816121	1	-	promoters(p);introns(p)	FAM110A(p)	NA	NA	NA
cg20289911	chr20	816362	816362	1	-	promoters(p);introns(p)	FAM110A(p)	NA	NA	NA
cg26275986	chr20	819058	819058	1	-	introns(p)	FAM110A(p)	NA	NA	NA
cg02697721	chr20	819800	819800	1	-	introns(p)	FAM110A(p)	NA	NA	NA
cg26571193	chr20	821321	821321	1	-	1to5kb(p);introns(p)	FAM110A(p)	NA	NA	NA
cg22292225	chr20	821350	821350	1	-	1to5kb(p);introns(p)	FAM110A(p)	NA	NA	NA
cg20556289	chr20	821388	821388	1	-	1to5kb(p);introns(p)	FAM110A(p)	NA	NA	NA
cg09813639	chr20	821416	821416	1	+	1to5kb(p);introns(p)	FAM110A(p)	FAM110A	ENSG00000125898	83541
cg16798492	chr20	821784	821784	1	-	1to5kb(p);introns(p)	FAM110A(p)	NA	NA	NA
cg08042538	chr20	821854	821854	1	-	1to5kb(p);introns(p)	FAM110A(p)	NA	NA	NA
cg23524741	chr20	821868	821868	1	-	1to5kb(p);introns(p)	FAM110A(p)	NA	NA	NA
cg17762670	chr20	821932	821932	1	-	1to5kb(p);introns(p)	FAM110A(p)	NA	NA	NA
cg05287314	chr20	822198	822198	1	+	1to5kb(p);introns(p)	FAM110A(p)	FAM110A	ENSG00000125898	83541
cg14304515	chr20	822499	822499	1	+	1to5kb(p);introns(p)	FAM110A(p)	FAM110A	ENSG00000125898	83541
cg00298324	chr20	822788	822788	1	-	1to5kb(p);introns(p)	FAM110A(p)	NA	NA	NA
cg00622595	chr20	823182	823182	1	-	enhancers(b);1to5kb(p);introns(p)	NA(b);FAM110A(p)	NA	NA	NA
cg01901290	chr20	824422	824422	1	-	promoters(p);introns(p)	FAM110A(p)	NA	NA	NA
cg10471991	chr20	824609	824609	1	-	promoters(p);introns(p)	FAM110A(p)	NA	NA	NA
cg16606561	chr20	824641	824641	1	-	promoters(p);introns(p)	FAM110A(p)	NA	NA	NA
cg17230745	chr20	824664	824664	1	-	promoters(p);introns(p)	FAM110A(p)	NA	NA	NA
cg01687401	chr20	825050	825050	1	-	promoters(p);introns(p)	FAM110A(p)	NA	NA	NA
cg08686311	chr20	825052	825052	1	-	promoters(p);introns(p)	FAM110A(p)	NA	NA	NA
cg08038409	chr20	825155	825155	1	-	promoters(p);introns(p);intronexonboundaries(p)	FAM110A(p)	NA	NA	NA
cg20364050	chr20	825240	825240	1	-	promoters(p);introns(p);intronexonboundaries(p)	FAM110A(p)	NA	NA	NA
cg20353496	chr20	825268	825268	1	-	promoters(p);introns(p);intronexonboundaries(p)	FAM110A(p)	NA	NA	NA
cg19424265	chr20	825408	825408	1	+	5UTRs(p);exons(p);firstexons(p);intronexonboundaries(p)	FAM110A(p)	FAM110A	ENSG00000125898	83541
cg14855292	chr20	825415	825415	1	+	5UTRs(p);exons(p);firstexons(p);intronexonboundaries(p)	FAM110A(p)	FAM110A	ENSG00000125898	83541
cg04015907	chr20	825489	825489	1	+	cds(p);exons(p);firstexons(p);intronexonboundaries(p)	FAM110A(p)	FAM110A	ENSG00000125898	83541
cg14211108	chr20	825621	825621	1	+	cds(p);exons(p);firstexons(p)	FAM110A(p)	FAM110A	ENSG00000125898	83541
cg16406078	chr20	825634	825634	1	+	cds(p);exons(p);firstexons(p)	FAM110A(p)	FAM110A	ENSG00000125898	83541
cg08137888	chr20	825798	825798	1	-	cds(p);exons(p);firstexons(p)	FAM110A(p)	NA	NA	NA
cg10636447	chr20	826023	826023	1	+	cds(p);exons(p);firstexons(p)	FAM110A(p)	FAM110A	ENSG00000125898	83541
cg02182361	chr20	826044	826044	1	-	cds(p);exons(p);firstexons(p)	FAM110A(p)	NA	NA	NA
cg22806078	chr20	826057	826057	1	-	cds(p);exons(p);firstexons(p)	FAM110A(p)	NA	NA	NA
cg14170976	chr20	826424	826424	1	-	exons(p);firstexons(p);3UTRs(p)	FAM110A(p)	NA	NA	NA
cg12317590	chr20	827724	827724	1	+	enhancers(b);intergenic(b)	NA(b)	NA	NA	NA
cg10844382	chr20	828445	828445	1	+	intergenic(b)	NA(b)	NA	NA	NA
cg01215519	chr20	837075	837075	1	+	intergenic(b)	NA(b)	NA	NA	NA
cg05113787	chr20	837282	837282	1	-	intergenic(b)	NA(b)	NA	NA	NA
cg22175610	chr20	840747	840747	1	+	intergenic(b)	NA(b)	NA	NA	NA
cg17130481	chr20	853509	853509	1	+	exons(m);3UTRs(m)	ANGPT4(m)	NA	NA	NA
cg22294864	chr20	853683	853683	1	-	cds(m);exons(m);intronexonboundaries(m);3UTRs(m)	ANGPT4(m)	ANGPT4	ENSG00000101280	51378
cg26261268	chr20	855022	855022	1	+	cds(m);exons(m);introns(m);intronexonboundaries(m)	ANGPT4(m)	NA	NA	NA
cg00539733	chr20	858783	858783	1	+	introns(m);intronexonboundaries(m)	ANGPT4(m)	NA	NA	NA
cg23813603	chr20	859405	859405	1	-	introns(m)	ANGPT4(m)	ANGPT4	ENSG00000101280	51378
cg06050187	chr20	859998	859998	1	-	introns(m)	ANGPT4(m)	ANGPT4	ENSG00000101280	51378
cg26906343	chr20	860033	860033	1	-	introns(m)	ANGPT4(m)	ANGPT4	ENSG00000101280	51378
cg00365304	chr20	862151	862151	1	+	introns(m)	ANGPT4(m)	NA	NA	NA
cg09153897	chr20	865780	865780	1	+	cds(m);exons(m);intronexonboundaries(m)	ANGPT4(m)	NA	NA	NA
cg15229481	chr20	865829	865829	1	-	cds(m);exons(m);intronexonboundaries(m)	ANGPT4(m)	ANGPT4	ENSG00000101280	51378
cg14866117	chr20	865954	865954	1	-	cds(m);exons(m);intronexonboundaries(m)	ANGPT4(m)	ANGPT4	ENSG00000101280	51378
cg01220680	chr20	866011	866011	1	+	introns(m);intronexonboundaries(m)	ANGPT4(m)	NA	NA	NA
cg24581657	chr20	866087	866087	1	-	introns(m);intronexonboundaries(m)	ANGPT4(m)	ANGPT4	ENSG00000101280	51378
cg17098952	chr20	866396	866396	1	-	introns(m)	ANGPT4(m)	ANGPT4	ENSG00000101280	51378
cg10568160	chr20	868102	868102	1	+	introns(m)	ANGPT4(m)	NA	NA	NA
cg07325991	chr20	868277	868277	1	-	introns(m)	ANGPT4(m)	ANGPT4	ENSG00000101280	51378
cg24473832	chr20	868404	868404	1	+	introns(m)	ANGPT4(m)	NA	NA	NA
cg02721326	chr20	872512	872512	1	-	introns(m)	ANGPT4(m)	ANGPT4	ENSG00000101280	51378
cg04101285	chr20	877478	877478	1	+	introns(m)	ANGPT4(m)	NA	NA	NA
cg11453603	chr20	892257	892257	1	-	introns(m)	ANGPT4(m)	ANGPT4	ENSG00000101280	51378
cg26258846	chr20	895513	895513	1	+	introns(m)	ANGPT4(m)	NA	NA	NA
cg26540515	chr20	896349	896349	1	+	introns(m)	ANGPT4(m)	NA	NA	NA
cg00139683	chr20	896564	896564	1	+	cds(m);exons(m);firstexons(m)	ANGPT4(m)	NA	NA	NA
cg22335872	chr20	896876	896876	1	-	5UTRs(m);exons(m);firstexons(m);intronexonboundaries(m)	ANGPT4(m)	ANGPT4	ENSG00000101280	51378
cg03218374	chr20	896981	896981	1	+	promoters(m);intronexonboundaries(m)	ANGPT4(m)	NA	NA	NA
cg04650271	chr20	897024	897024	1	-	promoters(m);intronexonboundaries(m)	ANGPT4(m)	ANGPT4	ENSG00000101280	51378
cg11614585	chr20	897050	897050	1	-	promoters(m);intronexonboundaries(m)	ANGPT4(m)	ANGPT4	ENSG00000101280	51378
cg03639897	chr20	897545	897545	1	-	promoters(m)	ANGPT4(m)	ANGPT4	ENSG00000101280	51378
cg14592928	chr20	897600	897600	1	+	promoters(m)	ANGPT4(m)	NA	NA	NA
cg08852951	chr20	897977	897977	1	-	1to5kb(m)	ANGPT4(m)	ANGPT4	ENSG00000101280	51378
cg16151532	chr20	898238	898238	1	+	1to5kb(m)	ANGPT4(m)	NA	NA	NA
cg04829161	chr20	898454	898454	1	-	1to5kb(m)	ANGPT4(m)	ANGPT4	ENSG00000101280	51378
cg06349876	chr20	915221	915221	1	-	intergenic(b)	NA(b)	NA	NA	NA
cg10496610	chr20	932935	932935	1	-	intergenic(b)	NA(b)	NA	NA	NA
cg12919720	chr20	934701	934701	1	-	intergenic(b)	NA(b)	NA	NA	NA
cg08136258	chr20	936352	936352	1	+	intergenic(b)	NA(b)	NA	NA	NA
cg03297418	chr20	937221	937221	1	+	intergenic(b)	NA(b)	NA	NA	NA
cg21575706	chr20	939653	939653	1	-	exons(m);3UTRs(m)	RSPO4(m)	RSPO4	ENSG00000101282	343637
cg16500685	chr20	941273	941273	1	-	introns(m);intronexonboundaries(m)	RSPO4(m)	RSPO4	ENSG00000101282	343637
cg10583138	chr20	942018	942018	1	-	introns(m)	RSPO4(m)	RSPO4	ENSG00000101282	343637
cg03065601	chr20	949070	949070	1	+	introns(m)	RSPO4(m)	NA	NA	NA
cg16005631	chr20	954815	954815	1	+	introns(m)	RSPO4(m)	NA	NA	NA
cg01242060	chr20	967627	967627	1	-	introns(m)	RSPO4(m)	RSPO4	ENSG00000101282	343637
cg11240284	chr20	977289	977289	1	-	introns(m)	RSPO4(m)	RSPO4	ENSG00000101282	343637
cg03568675	chr20	979279	979279	1	-	introns(m)	RSPO4(m)	RSPO4	ENSG00000101282	343637
cg04199533	chr20	981587	981587	1	+	introns(m)	RSPO4(m)	NA	NA	NA
cg03569404	chr20	981673	981673	1	+	introns(m)	RSPO4(m)	NA	NA	NA
cg07524687	chr20	981772	981772	1	+	introns(m)	RSPO4(m)	NA	NA	NA
cg13287312	chr20	981850	981850	1	+	introns(m)	RSPO4(m)	NA	NA	NA
cg26278454	chr20	982623	982623	1	+	introns(m)	RSPO4(m)	NA	NA	NA
cg00862894	chr20	982653	982653	1	-	introns(m)	RSPO4(m)	RSPO4	ENSG00000101282	343637
cg22709307	chr20	982768	982768	1	-	cds(m);exons(m);firstexons(m);intronexonboundaries(m)	RSPO4(m)	RSPO4	ENSG00000101282	343637
cg23697417	chr20	982991	982991	1	-	promoters(m);intronexonboundaries(m)	RSPO4(m)	RSPO4	ENSG00000101282	343637
cg19937938	chr20	983002	983002	1	-	promoters(m);intronexonboundaries(m)	RSPO4(m)	RSPO4	ENSG00000101282	343637
cg10806040	chr20	983005	983005	1	-	promoters(m);intronexonboundaries(m)	RSPO4(m)	RSPO4	ENSG00000101282	343637
cg05336115	chr20	983104	983104	1	-	promoters(m);intronexonboundaries(m)	RSPO4(m)	RSPO4	ENSG00000101282	343637
cg17870408	chr20	983130	983130	1	+	promoters(m)	RSPO4(m)	NA	NA	NA
cg12593210	chr20	983352	983352	1	-	promoters(m)	RSPO4(m)	RSPO4	ENSG00000101282	343637
cg26515460	chr20	983354	983354	1	+	promoters(m)	RSPO4(m)	NA	NA	NA
cg04764807	chr20	983811	983811	1	-	promoters(m)	RSPO4(m)	RSPO4	ENSG00000101282	343637
cg11979426	chr20	985220	985220	1	+	1to5kb(m)	RSPO4(m)	NA	NA	NA
cg24657473	chr20	986485	986485	1	+	1to5kb(m)	RSPO4(m)	NA	NA	NA
cg15005210	chr20	1014766	1014766	1	+	intergenic(b)	NA(b)	NA	NA	NA
cg01536599	chr20	1026455	1026455	1	+	intergenic(b)	NA(b)	NA	NA	NA
cg11118278	chr20	1029996	1029996	1	-	intergenic(b)	NA(b)	NA	NA	NA
cg06853075	chr20	1033581	1033581	1	+	intergenic(b)	NA(b)	NA	NA	NA
cg01289240	chr20	1056181	1056181	1	-	intergenic(b)	NA(b)	NA	NA	NA
cg19649702	chr20	1089478	1089478	1	-	1to5kb(p)	PSMF1(p)	NA	NA	NA
cg07598324	chr20	1093141	1093141	1	+	promoters(p)	PSMF1(p)	PSMF1	ENSG00000125818	9491
cg09120302	chr20	1093493	1093493	1	+	promoters(p)	PSMF1(p)	PSMF1	ENSG00000125818	9491
cg16809280	chr20	1093633	1093633	1	+	promoters(p)	PSMF1(p)	PSMF1	ENSG00000125818	9491
cg10099900	chr20	1093733	1093733	1	+	promoters(p)	PSMF1(p)	PSMF1	ENSG00000125818	9491
cg26414731	chr20	1093776	1093776	1	+	promoters(p)	PSMF1(p)	PSMF1	ENSG00000125818	9491
cg07763967	chr20	1093782	1093782	1	+	promoters(p)	PSMF1(p)	PSMF1	ENSG00000125818	9491
cg06177446	chr20	1093802	1093802	1	+	promoters(p)	PSMF1(p)	PSMF1	ENSG00000125818	9491
cg20370962	chr20	1094625	1094625	1	+	1to5kb(p);introns(p)	PSMF1(p)	PSMF1	ENSG00000125818	9491
cg14398557	chr20	1095840	1095840	1	-	1to5kb(p);introns(p)	PSMF1(p)	NA	NA	NA
cg07471190	chr20	1097586	1097586	1	+	1to5kb(p);introns(p)	PSMF1(p)	PSMF1	ENSG00000125818	9491
cg23019171	chr20	1098499	1098499	1	+	promoters(p);introns(p)	PSMF1(p)	PSMF1	ENSG00000125818	9491
cg20611399	chr20	1098780	1098780	1	-	promoters(p);introns(p)	PSMF1(p)	NA	NA	NA
cg13791092	chr20	1098787	1098787	1	-	promoters(p);introns(p)	PSMF1(p)	NA	NA	NA
cg17702164	chr20	1099014	1099014	1	+	promoters(p);introns(p)	PSMF1(p)	PSMF1	ENSG00000125818	9491
cg23672395	chr20	1099079	1099079	1	-	promoters(p);introns(p)	PSMF1(p)	NA	NA	NA
cg03823108	chr20	1099106	1099106	1	-	promoters(p);introns(p)	PSMF1(p)	NA	NA	NA
cg21098856	chr20	1099113	1099113	1	+	promoters(p);introns(p)	PSMF1(p)	PSMF1	ENSG00000125818	9491
cg23401212	chr20	1099146	1099146	1	+	promoters(p);introns(p)	PSMF1(p)	PSMF1	ENSG00000125818	9491
cg10092546	chr20	1099214	1099214	1	+	promoters(p);introns(p);intronexonboundaries(p)	PSMF1(p)	PSMF1	ENSG00000125818	9491
cg13742159	chr20	1099222	1099222	1	+	promoters(p);introns(p);intronexonboundaries(p)	PSMF1(p)	PSMF1	ENSG00000125818	9491
cg07021394	chr20	1099269	1099269	1	+	5UTRs(p);exons(p);firstexons(p);introns(p);intronexonboundaries(p)	PSMF1(p)	PSMF1	ENSG00000125818	9491
cg10482049	chr20	1099454	1099454	1	+	cds(p);exons(p);firstexons(p);introns(p);intronexonboundaries(p)	PSMF1(p)	PSMF1	ENSG00000125818	9491
cg05001453	chr20	1099554	1099554	1	-	introns(p);intronexonboundaries(p)	PSMF1(p)	NA	NA	NA
cg16803707	chr20	1099736	1099736	1	+	introns(p)	PSMF1(p)	PSMF1	ENSG00000125818	9491
cg07209686	chr20	1103280	1103280	1	+	introns(p)	PSMF1(p)	PSMF1	ENSG00000125818	9491
cg17480442	chr20	1111902	1111902	1	-	1to5kb(p);introns(p)	PSMF1(p)	NA	NA	NA
cg01680988	chr20	1114609	1114609	1	-	promoters(p);introns(p)	PSMF1(p)	NA	NA	NA
cg25477831	chr20	1114916	1114916	1	-	promoters(p);introns(p)	PSMF1(p)	NA	NA	NA
cg27350369	chr20	1115222	1115222	1	+	promoters(p);introns(p)	PSMF1(p)	PSMF1	ENSG00000125818	9491
cg24387160	chr20	1115453	1115453	1	+	promoters(p);introns(p)	PSMF1(p)	PSMF1	ENSG00000125818	9491
cg25710214	chr20	1115795	1115795	1	+	cds(p);exons(p);firstexons(p);introns(p);intronexonboundaries(p)	PSMF1(p)	PSMF1	ENSG00000125818	9491
cg21262065	chr20	1130995	1130995	1	+	introns(p)	PSMF1(p)	PSMF1	ENSG00000125818	9491
cg02856926	chr20	1145440	1145440	1	+	introns(p)	PSMF1(p)	PSMF1	ENSG00000125818	9491
cg19451221	chr20	1146033	1146033	1	+	exons(p);introns(p);3UTRs(p)	PSMF1(p)	PSMF1	ENSG00000125818	9491
cg22622963	chr20	1146062	1146062	1	-	exons(p);introns(p);3UTRs(p)	PSMF1(p)	NA	NA	NA
cg26392354	chr20	1146798	1146798	1	+	exons(p);introns(p);intronexonboundaries(p);3UTRs(p)	PSMF1(p)	PSMF1	ENSG00000125818	9491
cg18517542	chr20	1146887	1146887	1	-	cds(p);exons(p);intronexonboundaries(p);3UTRs(p)	PSMF1(p)	NA	NA	NA
cg27589105	chr20	1146889	1146889	1	+	cds(p);exons(p);intronexonboundaries(p);3UTRs(p)	PSMF1(p)	PSMF1	ENSG00000125818	9491
cg15461167	chr20	1150943	1150943	1	+	intergenic(b)	NA(b)	NA	NA	NA
cg25954336	chr20	1151260	1151260	1	-	intergenic(b)	NA(b)	NA	NA	NA
cg09097291	chr20	1151516	1151516	1	-	intergenic(b)	NA(b)	NA	NA	NA
cg18235353	chr20	1158722	1158722	1	-	intergenic(b)	NA(b)	NA	NA	NA
cg08876934	chr20	1159731	1159731	1	-	intergenic(b)	NA(b)	NA	NA	NA
cg16812606	chr20	1161338	1161338	1	-	exons(m);3UTRs(m)	TMEM74B(m)	TMEM74B	ENSG00000125895	55321
cg07071379	chr20	1161626	1161626	1	-	cds(m);exons(m)	TMEM74B(m)	TMEM74B	ENSG00000125895	55321
cg14905105	chr20	1161820	1161820	1	+	cds(m);exons(m)	TMEM74B(m)	NA	NA	NA
cg00670253	chr20	1161920	1161920	1	+	cds(m);exons(m)	TMEM74B(m)	NA	NA	NA
cg03954959	chr20	1163308	1163308	1	+	introns(m)	TMEM74B(m)	NA	NA	NA
cg13861429	chr20	1163429	1163429	1	-	introns(m)	TMEM74B(m)	TMEM74B	ENSG00000125895	55321
cg01583915	chr20	1165065	1165065	1	-	promoters(m);5UTRs(m);exons(m);firstexons(m);intronexonboundaries(m)	TMEM74B(m)	TMEM74B	ENSG00000125895	55321
cg05283538	chr20	1165228	1165228	1	-	promoters(m);intronexonboundaries(m)	TMEM74B(m)	TMEM74B	ENSG00000125895	55321
cg03340715	chr20	1165404	1165404	1	+	promoters(m)	TMEM74B(m)	NA	NA	NA
cg02305853	chr20	1165435	1165435	1	-	promoters(m)	TMEM74B(m)	TMEM74B	ENSG00000125895	55321
cg13972460	chr20	1165703	1165703	1	+	promoters(m)	TMEM74B(m)	NA	NA	NA
cg15615350	chr20	1166329	1166329	1	-	1to5kb(m)	TMEM74B(m)	TMEM74B	ENSG00000125895	55321
cg13670088	chr20	1167060	1167060	1	-	1to5kb(m)	TMEM74B(m)	TMEM74B	ENSG00000125895	55321
cg18081300	chr20	1169960	1169960	1	+	1to5kb(m)	TMEM74B(m)	NA	NA	NA
cg25084175	chr20	1171610	1171610	1	-	intergenic(b)	NA(b)	NA	NA	NA
cg15266100	chr20	1182639	1182639	1	+	1to5kb(p)	C20orf202(p)	C20orf202	ENSG00000215595	400831
cg27528076	chr20	1182753	1182753	1	+	1to5kb(p)	C20orf202(p)	C20orf202	ENSG00000215595	400831
cg12634528	chr20	1182785	1182785	1	+	1to5kb(p)	C20orf202(p)	C20orf202	ENSG00000215595	400831
cg13115957	chr20	1183074	1183074	1	+	1to5kb(p)	C20orf202(p)	C20orf202	ENSG00000215595	400831
cg05090716	chr20	1183437	1183437	1	-	promoters(p)	C20orf202(p)	NA	NA	NA
cg24691792	chr20	1183986	1183986	1	-	promoters(p)	C20orf202(p)	NA	NA	NA
cg09606034	chr20	1184182	1184182	1	+	cds(p);exons(p);firstexons(p)	C20orf202(p)	C20orf202	ENSG00000215595	400831
cg01749702	chr20	1187652	1187652	1	-	cds(p);exons(p);intronexonboundaries(p)	C20orf202(p)	NA	NA	NA
cg08635403	chr20	1187989	1187989	1	+	exons(p);3UTRs(p)	C20orf202(p)	C20orf202	ENSG00000215595	400831
cg17583136	chr20	1190146	1190146	1	-	intergenic(b)	NA(b)	NA	NA	NA
cg25454039	chr20	1193579	1193579	1	-	intergenic(b)	NA(b)	NA	NA	NA
cg18474845	chr20	1196150	1196150	1	-	intergenic(b)	NA(b)	NA	NA	NA
cg14699013	chr20	1204473	1204473	1	+	1to5kb(p)	RAD21L1(p)	RAD21L1	ENSG00000244588	642636
cg00435238	chr20	1205357	1205357	1	-	1to5kb(p)	RAD21L1(p)	NA	NA	NA
cg27346545	chr20	1205378	1205378	1	-	1to5kb(p)	RAD21L1(p)	NA	NA	NA
cg22822264	chr20	1205611	1205611	1	-	1to5kb(p)	RAD21L1(p)	NA	NA	NA
cg24295659	chr20	1205894	1205894	1	-	promoters(p)	RAD21L1(p)	NA	NA	NA
cg15575222	chr20	1206255	1206255	1	+	promoters(p)	RAD21L1(p)	RAD21L1	ENSG00000244588	642636
cg22227354	chr20	1206682	1206682	1	+	promoters(p)	RAD21L1(p)	RAD21L1	ENSG00000244588	642636
cg23117778	chr20	1206693	1206693	1	+	promoters(p)	RAD21L1(p)	RAD21L1	ENSG00000244588	642636
cg16922058	chr20	1206700	1206700	1	+	promoters(p)	RAD21L1(p)	RAD21L1	ENSG00000244588	642636
cg03932398	chr20	1206703	1206703	1	+	promoters(p)	RAD21L1(p)	RAD21L1	ENSG00000244588	642636
cg07683873	chr20	1206739	1206739	1	+	promoters(p)	RAD21L1(p)	RAD21L1	ENSG00000244588	642636
cg25439973	chr20	1206758	1206758	1	+	promoters(p)	RAD21L1(p)	RAD21L1	ENSG00000244588	642636
cg19605250	chr20	1206806	1206806	1	-	5UTRs(p);exons(p);firstexons(p)	RAD21L1(p)	NA	NA	NA
cg04285130	chr20	1206830	1206830	1	-	introns(p)	RAD21L1(p)	NA	NA	NA
cg21337296	chr20	1207118	1207118	1	-	introns(p)	RAD21L1(p)	NA	NA	NA
cg26049744	chr20	1207383	1207383	1	-	introns(p)	RAD21L1(p)	NA	NA	NA
cg24565461	chr20	1210447	1210447	1	+	introns(p);intronexonboundaries(p)	RAD21L1(p)	RAD21L1	ENSG00000244588	642636
cg19694580	chr20	1210539	1210539	1	+	cds(p);exons(p);intronexonboundaries(p)	RAD21L1(p)	RAD21L1	ENSG00000244588	642636
cg14850777	chr20	1210572	1210572	1	-	cds(p);exons(p);intronexonboundaries(p)	RAD21L1(p)	NA	NA	NA
cg09704036	chr20	1210958	1210958	1	+	introns(p)	RAD21L1(p)	RAD21L1	ENSG00000244588	642636
cg00655376	chr20	1223362	1223362	1	-	cds(p);exons(p);intronexonboundaries(p)	RAD21L1(p)	NA	NA	NA
cg13045071	chr20	1236485	1236485	1	-	intergenic(b)	NA(b)	NA	NA	NA
cg24267734	chr20	1243523	1243523	1	+	1to5kb(p)	SNPH(p)	SNPH	ENSG00000101298	9751
cg07840212	chr20	1246093	1246093	1	+	promoters(p)	SNPH(p)	SNPH	ENSG00000101298	9751
cg20210637	chr20	1246100	1246100	1	+	promoters(p)	SNPH(p)	SNPH	ENSG00000101298	9751
cg25509338	chr20	1246703	1246703	1	+	promoters(p)	SNPH(p)	SNPH	ENSG00000101298	9751
cg20074395	chr20	1246715	1246715	1	+	promoters(p)	SNPH(p)	SNPH	ENSG00000101298	9751
cg06479032	chr20	1246769	1246769	1	+	promoters(p)	SNPH(p)	SNPH	ENSG00000101298	9751
cg04053242	chr20	1246772	1246772	1	+	promoters(p)	SNPH(p)	SNPH	ENSG00000101298	9751
cg13556663	chr20	1246779	1246779	1	+	promoters(p)	SNPH(p)	SNPH	ENSG00000101298	9751
cg05020775	chr20	1246934	1246934	1	+	promoters(p)	SNPH(p)	SNPH	ENSG00000101298	9751
cg26286956	chr20	1247037	1247037	1	-	5UTRs(p);exons(p);firstexons(p)	SNPH(p)	NA	NA	NA
cg12767834	chr20	1247058	1247058	1	-	introns(p)	SNPH(p)	NA	NA	NA
cg07704144	chr20	1247415	1247415	1	-	introns(p);intronexonboundaries(p)	SNPH(p)	NA	NA	NA
cg02626873	chr20	1247526	1247526	1	-	introns(p)	SNPH(p)	NA	NA	NA
cg12204262	chr20	1249928	1249928	1	-	introns(p)	SNPH(p)	NA	NA	NA
cg09767678	chr20	1257322	1257322	1	-	introns(p)	SNPH(p)	NA	NA	NA
cg05498943	chr20	1262582	1262582	1	-	introns(p)	SNPH(p)	NA	NA	NA
cg14085295	chr20	1267408	1267408	1	+	enhancers(b);introns(p)	NA(b);SNPH(p)	SNPH	ENSG00000101298	9751
cg14804187	chr20	1272984	1272984	1	-	introns(p)	SNPH(p)	NA	NA	NA
cg00098985	chr20	1275312	1275312	1	-	introns(p)	SNPH(p)	NA	NA	NA
cg13399741	chr20	1275425	1275425	1	+	introns(p);intronexonboundaries(p)	SNPH(p)	SNPH	ENSG00000101298	9751
cg04832952	chr20	1276826	1276826	1	-	5UTRs(p);exons(p);introns(p);intronexonboundaries(p)	SNPH(p)	NA	NA	NA
cg18896458	chr20	1276904	1276904	1	+	cds(p);exons(p);introns(p);intronexonboundaries(p)	SNPH(p)	SNPH	ENSG00000101298	9751
cg11864402	chr20	1277001	1277001	1	+	cds(p);5UTRs(p);exons(p);intronexonboundaries(p)	SNPH(p)	SNPH	ENSG00000101298	9751
cg01858394	chr20	1277043	1277043	1	-	cds(p);exons(p);intronexonboundaries(p)	SNPH(p)	NA	NA	NA
cg03037969	chr20	1277814	1277814	1	+	cds(p);exons(p);intronexonboundaries(p)	SNPH(p)	SNPH	ENSG00000101298	9751
cg12128614	chr20	1280341	1280341	1	-	introns(p)	SNPH(p)	NA	NA	NA
cg15547048	chr20	1280518	1280518	1	-	introns(p)	SNPH(p)	NA	NA	NA
cg06913352	chr20	1281223	1281223	1	+	cds(p);exons(p);intronexonboundaries(p)	SNPH(p)	SNPH	ENSG00000101298	9751
cg11941630	chr20	1283388	1283388	1	-	introns(p)	SNPH(p)	NA	NA	NA
cg04592969	chr20	1285816	1285816	1	-	cds(p);exons(p)	SNPH(p)	NA	NA	NA
cg07236812	chr20	1286558	1286558	1	+	cds(p);exons(p)	SNPH(p)	SNPH	ENSG00000101298	9751
cg17341969	chr20	1287050	1287050	1	-	exons(p);3UTRs(p)	SNPH(p)	NA	NA	NA
cg13609714	chr20	1287396	1287396	1	-	exons(p);3UTRs(p)	SNPH(p)	NA	NA	NA
cg10612011	chr20	1289571	1289571	1	+	exons(p);3UTRs(p)	SNPH(p)	SNPH	ENSG00000101298	9751
cg16786297	chr20	1290724	1290724	1	+	exons(m);3UTRs(m)	SDCBP2(m);FKBP1A-SDCBP2(m)	NA	NA	NA
cg23552723	chr20	1291809	1291809	1	+	introns(m)	SDCBP2(m);FKBP1A-SDCBP2(m)	NA	NA	NA
cg02268186	chr20	1291823	1291823	1	-	introns(m)	SDCBP2(m);FKBP1A-SDCBP2(m)	SDCBP2&FKBP1A-SDCBP2	ENSG00000125775	27111&100528031
cg25007827	chr20	1291846	1291846	1	-	introns(m)	SDCBP2(m);FKBP1A-SDCBP2(m)	SDCBP2&FKBP1A-SDCBP2	ENSG00000125775	27111&100528031
cg09999407	chr20	1291956	1291956	1	-	introns(m)	SDCBP2(m);FKBP1A-SDCBP2(m)	SDCBP2&FKBP1A-SDCBP2	ENSG00000125775	27111&100528031
cg22621047	chr20	1292138	1292138	1	-	introns(m)	SDCBP2(m);FKBP1A-SDCBP2(m)	SDCBP2&FKBP1A-SDCBP2	ENSG00000125775	27111&100528031
cg04253235	chr20	1292311	1292311	1	+	introns(m)	SDCBP2(m);FKBP1A-SDCBP2(m)	NA	NA	NA
cg00480698	chr20	1293560	1293560	1	-	exons(m);introns(m);intronexonboundaries(m);3UTRs(m)	SDCBP2(m);FKBP1A-SDCBP2(m)	SDCBP2&FKBP1A-SDCBP2	ENSG00000125775	27111&100528031
cg12242474	chr20	1293682	1293682	1	-	exons(m);introns(m);3UTRs(m)	SDCBP2(m);FKBP1A-SDCBP2(m)	SDCBP2&FKBP1A-SDCBP2	ENSG00000125775	27111&100528031
cg04428163	chr20	1294021	1294021	1	+	cds(m);exons(m);firstexons(m);intronexonboundaries(m)	SDCBP2(m);FKBP1A-SDCBP2(m)	NA	NA	NA
cg15645491	chr20	1294311	1294311	1	+	5UTRs(m);exons(m);firstexons(m);introns(m);intronexonboundaries(m)	SDCBP2(m);FKBP1A-SDCBP2(m)	NA	NA	NA
cg23100411	chr20	1294313	1294313	1	+	5UTRs(m);exons(m);firstexons(m);introns(m);intronexonboundaries(m)	SDCBP2(m);FKBP1A-SDCBP2(m)	NA	NA	NA
cg21737976	chr20	1294361	1294361	1	-	promoters(m);introns(m);intronexonboundaries(m)	SDCBP2(m);FKBP1A-SDCBP2(m)	SDCBP2&FKBP1A-SDCBP2	ENSG00000125775	27111&100528031
cg21871261	chr20	1294376	1294376	1	+	promoters(m);introns(m);intronexonboundaries(m)	SDCBP2(m);FKBP1A-SDCBP2(m)	NA	NA	NA
cg09448924	chr20	1294666	1294666	1	+	promoters(m);introns(m)	SDCBP2(m);FKBP1A-SDCBP2(m)	NA	NA	NA
cg14006741	chr20	1294814	1294814	1	+	promoters(m);introns(m)	SDCBP2(m);FKBP1A-SDCBP2(m)	NA	NA	NA
cg12630018	chr20	1294858	1294858	1	-	promoters(m);introns(m)	SDCBP2(m);FKBP1A-SDCBP2(m)	SDCBP2&FKBP1A-SDCBP2	ENSG00000125775	27111&100528031
cg19510699	chr20	1297651	1297651	1	+	1to5kb(m);introns(m)	SDCBP2(m);FKBP1A-SDCBP2(m)	NA	NA	NA
cg16008511	chr20	1299450	1299450	1	-	introns(m)	SDCBP2(m);FKBP1A-SDCBP2(m)	SDCBP2&FKBP1A-SDCBP2	ENSG00000125775	27111&100528031
cg23206873	chr20	1303672	1303672	1	-	1to5kb(p);introns(m)	SDCBP2-AS1(p);SDCBP2(m);FKBP1A-SDCBP2(m)	SDCBP2&FKBP1A-SDCBP2	ENSG00000125775	27111&100528031
cg02393380	chr20	1304919	1304919	1	-	1to5kb(p);introns(m)	SDCBP2-AS1(p);SDCBP2(m);FKBP1A-SDCBP2(m)	SDCBP2&FKBP1A-SDCBP2	ENSG00000125775	27111&100528031
cg26596855	chr20	1305162	1305162	1	-	promoters(p);introns(m)	SDCBP2-AS1(p);SDCBP2(m);FKBP1A-SDCBP2(m)	SDCBP2&FKBP1A-SDCBP2	ENSG00000125775	27111&100528031
cg04058041	chr20	1305541	1305541	1	+	promoters(p);introns(m)	SDCBP2-AS1(p);SDCBP2(m);FKBP1A-SDCBP2(m)	SDCBP2-AS1	ENSG00000234684	100507495
cg26526001	chr20	1305960	1305960	1	+	promoters(p);introns(m)	SDCBP2-AS1(p);SDCBP2(m);FKBP1A-SDCBP2(m)	SDCBP2-AS1	ENSG00000234684	100507495
cg04669830	chr20	1306048	1306048	1	+	exons(p);firstexons(p);introns(m)	SDCBP2-AS1(p);SDCBP2(m);FKBP1A-SDCBP2(m)	SDCBP2-AS1	ENSG00000234684	100507495
cg08559120	chr20	1306058	1306058	1	+	exons(p);firstexons(p);introns(m);lncrna(p)	SDCBP2-AS1(p);SDCBP2(m);FKBP1A-SDCBP2(m)	SDCBP2-AS1	ENSG00000234684	100507495
cg00822440	chr20	1306148	1306148	1	+	exons(p);firstexons(p);introns(m);lncrna(p)	SDCBP2-AS1(p);SDCBP2(m);FKBP1A-SDCBP2(m)	SDCBP2-AS1	ENSG00000234684	100507495
cg11373810	chr20	1306281	1306281	1	+	exons(p);firstexons(p);introns(p);introns(m);lncrna(p)	SDCBP2-AS1(p);SDCBP2(m);FKBP1A-SDCBP2(m)	SDCBP2-AS1	ENSG00000234684	100507495
cg13484988	chr20	1306447	1306447	1	-	introns(p);introns(m);intronexonboundaries(m);lncrna(p)	SDCBP2-AS1(p);SDCBP2(m);FKBP1A-SDCBP2(m)	SDCBP2&FKBP1A-SDCBP2	ENSG00000125775	27111&100528031
cg13158128	chr20	1306475	1306475	1	+	5UTRs(m);exons(m);firstexons(m);introns(p);introns(m);intronexonboundaries(m);lncrna(p)	SDCBP2(m);SDCBP2-AS1(p);FKBP1A-SDCBP2(m)	SDCBP2-AS1	ENSG00000234684	100507495
cg01442141	chr20	1306526	1306526	1	-	promoters(m);introns(p);introns(m);intronexonboundaries(m);lncrna(p)	SDCBP2(m);SDCBP2-AS1(p);FKBP1A-SDCBP2(m)	SDCBP2&FKBP1A-SDCBP2	ENSG00000125775	27111&100528031
cg24134081	chr20	1306538	1306538	1	+	promoters(m);introns(p);introns(m);intronexonboundaries(m);lncrna(p)	SDCBP2(m);SDCBP2-AS1(p);FKBP1A-SDCBP2(m)	SDCBP2-AS1	ENSG00000234684	100507495
cg22417879	chr20	1306553	1306553	1	+	promoters(m);introns(p);introns(m);intronexonboundaries(m);lncrna(p)	SDCBP2(m);SDCBP2-AS1(p);FKBP1A-SDCBP2(m)	SDCBP2-AS1	ENSG00000234684	100507495
cg00630020	chr20	1306618	1306618	1	+	promoters(m);introns(p);introns(m);intronexonboundaries(m);lncrna(p)	SDCBP2(m);SDCBP2-AS1(p);FKBP1A-SDCBP2(m)	SDCBP2-AS1	ENSG00000234684	100507495
cg26460685	chr20	1306650	1306650	1	-	promoters(m);introns(p);introns(m);intronexonboundaries(m);lncrna(p)	SDCBP2(m);SDCBP2-AS1(p);FKBP1A-SDCBP2(m)	SDCBP2&FKBP1A-SDCBP2	ENSG00000125775	27111&100528031
cg18872131	chr20	1306911	1306911	1	+	promoters(m);introns(p);introns(m);lncrna(p)	SDCBP2(m);SDCBP2-AS1(p);FKBP1A-SDCBP2(m)	SDCBP2-AS1	ENSG00000234684	100507495
cg04242226	chr20	1307252	1307252	1	-	promoters(m);introns(p);introns(m);lncrna(p)	SDCBP2(m);SDCBP2-AS1(p);FKBP1A-SDCBP2(m)	SDCBP2&FKBP1A-SDCBP2	ENSG00000125775	27111&100528031
cg18836624	chr20	1307659	1307659	1	+	1to5kb(m);introns(p);introns(m);lncrna(p)	SDCBP2(m);SDCBP2-AS1(p);FKBP1A-SDCBP2(m)	SDCBP2-AS1	ENSG00000234684	100507495
cg23301821	chr20	1307754	1307754	1	-	1to5kb(m);introns(p);introns(m);lncrna(p)	SDCBP2(m);SDCBP2-AS1(p);FKBP1A-SDCBP2(m)	SDCBP2&FKBP1A-SDCBP2	ENSG00000125775	27111&100528031
cg16173067	chr20	1309722	1309722	1	+	1to5kb(m);introns(p);introns(m);intronexonboundaries(m);lncrna(p)	SDCBP2(m);SDCBP2-AS1(p);FKBP1A-SDCBP2(m)	SDCBP2-AS1	ENSG00000234684	100507495
cg09274988	chr20	1309800	1309800	1	+	1to5kb(m);5UTRs(m);exons(m);firstexons(m);introns(p);introns(m);intronexonboundaries(m);lncrna(p)	SDCBP2(m);SDCBP2-AS1(p);FKBP1A-SDCBP2(m)	SDCBP2-AS1	ENSG00000234684	100507495
cg08443357	chr20	1310000	1310000	1	-	promoters(m);1to5kb(m);introns(p);introns(m);intronexonboundaries(m);lncrna(p)	SDCBP2(m);SDCBP2-AS1(p);FKBP1A-SDCBP2(m)	SDCBP2&FKBP1A-SDCBP2	ENSG00000125775	27111&100528031
cg24950749	chr20	1310425	1310425	1	+	promoters(m);1to5kb(m);introns(p);introns(m);lncrna(p)	SDCBP2(m);SDCBP2-AS1(p);FKBP1A-SDCBP2(m)	SDCBP2-AS1	ENSG00000234684	100507495
cg27415945	chr20	1310451	1310451	1	+	promoters(m);1to5kb(m);introns(p);introns(m);lncrna(p)	SDCBP2(m);SDCBP2-AS1(p);FKBP1A-SDCBP2(m)	SDCBP2-AS1	ENSG00000234684	100507495
cg21524538	chr20	1310846	1310846	1	+	promoters(m);1to5kb(m);introns(p);introns(m);lncrna(p)	SDCBP2(m);SDCBP2-AS1(p);FKBP1A-SDCBP2(m)	SDCBP2-AS1	ENSG00000234684	100507495
cg05007126	chr20	1310884	1310884	1	+	enhancers(b);1to5kb(m);introns(p);introns(m);lncrna(p)	NA(b);SDCBP2(m);SDCBP2-AS1(p);FKBP1A-SDCBP2(m)	SDCBP2-AS1	ENSG00000234684	100507495
cg20006211	chr20	1315711	1315711	1	-	introns(p);introns(m);lncrna(p)	SDCBP2-AS1(p);FKBP1A-SDCBP2(m)	FKBP1A-SDCBP2	NA	100528031
cg01865923	chr20	1317600	1317600	1	-	introns(p);introns(m);lncrna(p)	SDCBP2-AS1(p);FKBP1A-SDCBP2(m)	FKBP1A-SDCBP2	NA	100528031
cg17202488	chr20	1317734	1317734	1	-	introns(p);introns(m);lncrna(p)	SDCBP2-AS1(p);FKBP1A-SDCBP2(m)	FKBP1A-SDCBP2	NA	100528031
cg13554246	chr20	1317746	1317746	1	-	introns(p);introns(m);lncrna(p)	SDCBP2-AS1(p);FKBP1A-SDCBP2(m)	FKBP1A-SDCBP2	NA	100528031
cg13958725	chr20	1317964	1317964	1	-	introns(p);introns(m);lncrna(p)	SDCBP2-AS1(p);FKBP1A-SDCBP2(m)	FKBP1A-SDCBP2	NA	100528031
cg10282815	chr20	1318246	1318246	1	+	introns(p);introns(m);lncrna(p)	SDCBP2-AS1(p);FKBP1A-SDCBP2(m)	SDCBP2-AS1	ENSG00000234684	100507495
cg13987373	chr20	1319051	1319051	1	+	introns(p);introns(m);lncrna(p)	SDCBP2-AS1(p);FKBP1A-SDCBP2(m)	SDCBP2-AS1	ENSG00000234684	100507495
cg17193097	chr20	1323050	1323050	1	-	introns(p);introns(m);lncrna(p)	SDCBP2-AS1(p);FKBP1A-SDCBP2(m)	FKBP1A-SDCBP2	NA	100528031
cg21669109	chr20	1324311	1324311	1	+	introns(p);introns(m);lncrna(p)	SDCBP2-AS1(p);FKBP1A-SDCBP2(m)	SDCBP2-AS1	ENSG00000234684	100507495
cg20936719	chr20	1332714	1332714	1	+	enhancers(b);introns(p);introns(m);lncrna(p)	NA(b);SDCBP2-AS1(p);FKBP1A-SDCBP2(m)	SDCBP2-AS1	ENSG00000234684	100507495
cg16370620	chr20	1338659	1338659	1	+	enhancers(b);introns(p);introns(m);lncrna(p)	NA(b);SDCBP2-AS1(p);FKBP1A-SDCBP2(m)	SDCBP2-AS1	ENSG00000234684	100507495
cg15511705	chr20	1340957	1340957	1	-	introns(p);introns(m);lncrna(p)	SDCBP2-AS1(p);FKBP1A-SDCBP2(m)	FKBP1A-SDCBP2	NA	100528031
cg20762835	chr20	1341059	1341059	1	-	introns(p);introns(m);lncrna(p)	SDCBP2-AS1(p);FKBP1A-SDCBP2(m)	FKBP1A-SDCBP2	NA	100528031
cg02957844	chr20	1342233	1342233	1	+	introns(p);introns(m);lncrna(p)	SDCBP2-AS1(p);FKBP1A-SDCBP2(m)	SDCBP2-AS1	ENSG00000234684	100507495
cg04578890	chr20	1349052	1349052	1	+	introns(p);introns(m);lncrna(p)	SDCBP2-AS1(p);FKBP1A-SDCBP2(m)	SDCBP2-AS1	ENSG00000234684	100507495
cg24045508	chr20	1349704	1349704	1	+	exons(m);introns(p);introns(m);3UTRs(m);lncrna(p)	FKBP1A(m);SDCBP2-AS1(p);FKBP1A-SDCBP2(m)	SDCBP2-AS1	ENSG00000234684	100507495
cg25877553	chr20	1352657	1352657	1	-	exons(m);introns(p);introns(m);3UTRs(m);lncrna(p)	FKBP1A(m);SDCBP2-AS1(p);FKBP1A-SDCBP2(m)	FKBP1A&FKBP1A-SDCBP2	ENSG00000088832	2280&100528031
cg12426214	chr20	1353153	1353153	1	+	introns(p);introns(m);lncrna(p)	SDCBP2-AS1(p);FKBP1A-SDCBP2(m);FKBP1A(m)	SDCBP2-AS1	ENSG00000234684	100507495
cg06525506	chr20	1353702	1353702	1	-	introns(p);introns(m);intronexonboundaries(p);lncrna(p)	SDCBP2-AS1(p);FKBP1A-SDCBP2(m);FKBP1A(m)	FKBP1A-SDCBP2&FKBP1A	ENSG00000088832	100528031&2280
cg13777162	chr20	1354297	1354297	1	+	introns(p);introns(m);lncrna(p)	SDCBP2-AS1(p);FKBP1A-SDCBP2(m);FKBP1A(m)	SDCBP2-AS1	ENSG00000234684	100507495
cg26093429	chr20	1355319	1355319	1	+	exons(p);introns(p);introns(m);intronexonboundaries(p);lncrna(p)	SDCBP2-AS1(p);FKBP1A-SDCBP2(m);FKBP1A(m)	SDCBP2-AS1	ENSG00000234684	100507495
cg01963353	chr20	1358875	1358875	1	-	exons(p);introns(m);lncrna(p)	SDCBP2-AS1(p);FKBP1A-SDCBP2(m);FKBP1A(m)	FKBP1A-SDCBP2&FKBP1A	ENSG00000088832	100528031&2280
cg07319071	chr20	1359422	1359422	1	-	introns(m)	FKBP1A-SDCBP2(m);FKBP1A(m)	FKBP1A-SDCBP2&FKBP1A	ENSG00000088832	100528031&2280
cg07950857	chr20	1363058	1363058	1	-	introns(m)	FKBP1A-SDCBP2(m);FKBP1A(m)	FKBP1A-SDCBP2&FKBP1A	ENSG00000088832	100528031&2280
cg06505075	chr20	1364587	1364587	1	-	introns(m)	FKBP1A-SDCBP2(m);FKBP1A(m)	FKBP1A-SDCBP2&FKBP1A	ENSG00000088832	100528031&2280
cg05205503	chr20	1365615	1365615	1	+	introns(m)	FKBP1A-SDCBP2(m);FKBP1A(m)	NA	NA	NA
cg03980408	chr20	1371904	1371904	1	+	introns(m)	FKBP1A-SDCBP2(m);FKBP1A(m)	NA	NA	NA
cg12376164	chr20	1372822	1372822	1	+	enhancers(b);introns(m)	NA(b);FKBP1A-SDCBP2(m);FKBP1A(m)	NA	NA	NA
cg04613791	chr20	1373260	1373260	1	-	introns(m)	FKBP1A-SDCBP2(m);FKBP1A(m)	FKBP1A-SDCBP2&FKBP1A	ENSG00000088832	100528031&2280
cg07516946	chr20	1373593	1373593	1	+	introns(m);intronexonboundaries(m)	FKBP1A-SDCBP2(m);FKBP1A(m)	NA	NA	NA
cg21332426	chr20	1373655	1373655	1	-	5UTRs(m);exons(m);firstexons(m);intronexonboundaries(m)	FKBP1A-SDCBP2(m);FKBP1A(m)	FKBP1A-SDCBP2&FKBP1A	ENSG00000088832	100528031&2280
cg15881848	chr20	1373685	1373685	1	+	5UTRs(m);exons(m);firstexons(m);intronexonboundaries(m)	FKBP1A-SDCBP2(m);FKBP1A(m)	NA	NA	NA
cg26779912	chr20	1373873	1373873	1	+	promoters(m);intronexonboundaries(m)	FKBP1A-SDCBP2(m);FKBP1A(m)	NA	NA	NA
cg21775445	chr20	1373916	1373916	1	-	promoters(m);intronexonboundaries(m)	FKBP1A-SDCBP2(m);FKBP1A(m)	FKBP1A-SDCBP2&FKBP1A	ENSG00000088832	100528031&2280
cg10996143	chr20	1373995	1373995	1	+	promoters(m);intronexonboundaries(m)	FKBP1A-SDCBP2(m);FKBP1A(m)	NA	NA	NA
cg24641773	chr20	1374086	1374086	1	+	promoters(m)	FKBP1A-SDCBP2(m);FKBP1A(m)	NA	NA	NA
cg02830351	chr20	1374350	1374350	1	+	promoters(m)	FKBP1A-SDCBP2(m);FKBP1A(m)	NA	NA	NA
cg06354774	chr20	1374514	1374514	1	-	promoters(m)	FKBP1A-SDCBP2(m);FKBP1A(m)	FKBP1A-SDCBP2&FKBP1A	ENSG00000088832	100528031&2280
cg06331113	chr20	1374740	1374740	1	-	promoters(m)	FKBP1A-SDCBP2(m);FKBP1A(m)	FKBP1A-SDCBP2&FKBP1A	ENSG00000088832	100528031&2280
cg14988425	chr20	1374853	1374853	1	+	1to5kb(m)	FKBP1A-SDCBP2(m);FKBP1A(m)	NA	NA	NA
cg00424467	chr20	1377284	1377284	1	+	1to5kb(m)	FKBP1A-SDCBP2(m);FKBP1A(m)	NA	NA	NA
cg26287248	chr20	1380504	1380504	1	+	intergenic(b)	NA(b)	NA	NA	NA
cg11131246	chr20	1396853	1396853	1	+	enhancers(b);intergenic(b)	NA(b)	NA	NA	NA
cg24575059	chr20	1397092	1397092	1	-	intergenic(b)	NA(b)	NA	NA	NA
cg06705360	chr20	1399047	1399047	1	+	enhancers(b);intergenic(b)	NA(b)	NA	NA	NA
cg06526704	chr20	1404235	1404235	1	-	intergenic(b)	NA(b)	NA	NA	NA
cg17756325	chr20	1408448	1408448	1	-	intergenic(b)	NA(b)	NA	NA	NA
cg21180061	chr20	1418117	1418117	1	+	intergenic(b)	NA(b)	NA	NA	NA
cg11736048	chr20	1420622	1420622	1	+	intergenic(b)	NA(b)	NA	NA	NA
cg08347582	chr20	1424242	1424242	1	+	exons(m);3UTRs(m)	NSFL1C(m)	NA	NA	NA
cg06688875	chr20	1424325	1424325	1	+	exons(m);3UTRs(m)	NSFL1C(m)	NA	NA	NA
cg01912854	chr20	1425597	1425597	1	+	introns(m)	NSFL1C(m)	NA	NA	NA
cg00935234	chr20	1426685	1426685	1	-	introns(m)	NSFL1C(m)	NSFL1C	ENSG00000088833	55968
cg04055861	chr20	1434083	1434083	1	-	introns(m)	NSFL1C(m)	NSFL1C	ENSG00000088833	55968
cg06354866	chr20	1438502	1438502	1	-	introns(m)	NSFL1C(m)	NSFL1C	ENSG00000088833	55968
cg18502961	chr20	1438655	1438655	1	+	introns(m)	NSFL1C(m)	NA	NA	NA
cg25875419	chr20	1439027	1439027	1	+	introns(m);intronexonboundaries(m)	NSFL1C(m)	NA	NA	NA
cg12909892	chr20	1443660	1443660	1	+	introns(m)	NSFL1C(m)	NA	NA	NA
cg13403466	chr20	1444630	1444630	1	-	introns(m)	NSFL1C(m)	NSFL1C	ENSG00000088833	55968
cg00173098	chr20	1445335	1445335	1	+	introns(m)	NSFL1C(m)	NA	NA	NA
cg16557355	chr20	1446937	1446937	1	-	introns(m)	NSFL1C(m)	NSFL1C	ENSG00000088833	55968
cg15598511	chr20	1447287	1447287	1	-	introns(m)	NSFL1C(m)	NSFL1C	ENSG00000088833	55968
cg23802021	chr20	1447723	1447723	1	+	5UTRs(m);exons(m);firstexons(m)	NSFL1C(m)	NA	NA	NA
cg26046658	chr20	1447728	1447728	1	+	5UTRs(m);exons(m);firstexons(m)	NSFL1C(m)	NA	NA	NA
cg19133883	chr20	1447874	1447874	1	-	5UTRs(m);exons(m);firstexons(m)	NSFL1C(m)	NSFL1C	ENSG00000088833	55968
cg01244043	chr20	1448437	1448437	1	-	promoters(m);intronexonboundaries(m)	NSFL1C(m)	NSFL1C	ENSG00000088833	55968
cg05210338	chr20	1448480	1448480	1	-	promoters(m);intronexonboundaries(m)	NSFL1C(m)	NSFL1C	ENSG00000088833	55968
cg27379887	chr20	1448498	1448498	1	-	promoters(m);intronexonboundaries(m)	NSFL1C(m)	NSFL1C	ENSG00000088833	55968
cg05054149	chr20	1448577	1448577	1	+	promoters(m)	NSFL1C(m)	NA	NA	NA
cg13226290	chr20	1448595	1448595	1	+	promoters(m)	NSFL1C(m)	NA	NA	NA
cg27172866	chr20	1448637	1448637	1	-	promoters(m)	NSFL1C(m)	NSFL1C	ENSG00000088833	55968
cg13166577	chr20	1448645	1448645	1	-	promoters(m)	NSFL1C(m)	NSFL1C	ENSG00000088833	55968
cg02601525	chr20	1449714	1449714	1	-	1to5kb(m)	NSFL1C(m)	NSFL1C	ENSG00000088833	55968
cg11658414	chr20	1450828	1450828	1	+	1to5kb(m)	NSFL1C(m)	NA	NA	NA
cg17025221	chr20	1450873	1450873	1	+	1to5kb(m)	NSFL1C(m)	NA	NA	NA
cg11287061	chr20	1450886	1450886	1	+	enhancers(b);1to5kb(m)	NA(b);NSFL1C(m)	NA	NA	NA
cg07996558	chr20	1451513	1451513	1	+	1to5kb(m)	NSFL1C(m)	NA	NA	NA
cg10931627	chr20	1453716	1453716	1	+	intergenic(b)	NA(b)	NA	NA	NA
cg14904905	chr20	1454487	1454487	1	-	intergenic(b)	NA(b)	NA	NA	NA
cg08897530	chr20	1455101	1455101	1	+	intergenic(b)	NA(b)	NA	NA	NA
cg24997186	chr20	1455573	1455573	1	-	exons(m);3UTRs(m)	SIRPB2(m)	SIRPB2	ENSG00000196209	284759
cg14437450	chr20	1455988	1455988	1	-	exons(m);3UTRs(m)	SIRPB2(m)	SIRPB2	ENSG00000196209	284759
cg21090064	chr20	1456644	1456644	1	+	exons(m);3UTRs(m)	SIRPB2(m)	NA	NA	NA
cg11291615	chr20	1459645	1459645	1	-	introns(m)	SIRPB2(m)	SIRPB2	ENSG00000196209	284759
cg00867317	chr20	1470482	1470482	1	+	enhancers(b);introns(m)	NA(b);SIRPB2(m)	NA	NA	NA
cg00228984	chr20	1471884	1471884	1	-	introns(m)	SIRPB2(m)	SIRPB2	ENSG00000196209	284759
cg07571344	chr20	1472071	1472071	1	-	5UTRs(m);exons(m);firstexons(m);intronexonboundaries(m)	SIRPB2(m)	SIRPB2	ENSG00000196209	284759
cg11934819	chr20	1472078	1472078	1	-	5UTRs(m);exons(m);firstexons(m);intronexonboundaries(m)	SIRPB2(m)	SIRPB2	ENSG00000196209	284759
cg00911370	chr20	1472098	1472098	1	+	5UTRs(m);exons(m);firstexons(m);intronexonboundaries(m)	SIRPB2(m)	NA	NA	NA
cg24311135	chr20	1472264	1472264	1	-	promoters(m);intronexonboundaries(m)	SIRPB2(m)	SIRPB2	ENSG00000196209	284759
cg16619918	chr20	1472408	1472408	1	-	promoters(m);intronexonboundaries(m)	SIRPB2(m)	SIRPB2	ENSG00000196209	284759
cg07725579	chr20	1472419	1472419	1	-	promoters(m);intronexonboundaries(m)	SIRPB2(m)	SIRPB2	ENSG00000196209	284759
cg24659229	chr20	1472712	1472712	1	-	promoters(m)	SIRPB2(m)	SIRPB2	ENSG00000196209	284759
cg00572387	chr20	1472914	1472914	1	-	promoters(m)	SIRPB2(m)	SIRPB2	ENSG00000196209	284759
cg27097106	chr20	1473411	1473411	1	-	1to5kb(m)	SIRPB2(m)	SIRPB2	ENSG00000196209	284759
cg02412628	chr20	1473638	1473638	1	+	1to5kb(m)	SIRPB2(m)	NA	NA	NA
cg00980519	chr20	1473723	1473723	1	+	1to5kb(m)	SIRPB2(m)	NA	NA	NA
cg02874992	chr20	1477960	1477960	1	-	intergenic(b)	NA(b)	NA	NA	NA
cg08700798	chr20	1484272	1484272	1	-	intergenic(b)	NA(b)	NA	NA	NA
cg04238913	chr20	1486149	1486149	1	-	intergenic(b)	NA(b)	NA	NA	NA
cg06322356	chr20	1490029	1490029	1	+	intergenic(b)	NA(b)	NA	NA	NA
cg06688960	chr20	1504932	1504932	1	+	intergenic(b)	NA(b)	NA	NA	NA
cg11465510	chr20	1509738	1509738	1	-	intergenic(b)	NA(b)	NA	NA	NA
cg24596259	chr20	1511125	1511125	1	-	intergenic(b)	NA(b)	NA	NA	NA
cg25644372	chr20	1514061	1514061	1	+	intergenic(b)	NA(b)	NA	NA	NA
cg00472837	chr20	1514929	1514929	1	+	exons(m);intronexonboundaries(m);3UTRs(m)	SIRPD(m)	NA	NA	NA
cg16420101	chr20	1515323	1515323	1	-	introns(m)	SIRPD(m)	SIRPD	ENSG00000125900	128646
cg11259039	chr20	1517047	1517047	1	-	introns(m)	SIRPD(m)	SIRPD	ENSG00000125900	128646
cg01173681	chr20	1517491	1517491	1	-	introns(m)	SIRPD(m)	SIRPD	ENSG00000125900	128646
cg03726785	chr20	1532543	1532543	1	+	cds(m);exons(m);intronexonboundaries(m)	SIRPD(m)	NA	NA	NA
cg25360548	chr20	1532653	1532653	1	-	cds(m);exons(m);intronexonboundaries(m)	SIRPD(m)	SIRPD	ENSG00000125900	128646
cg11295724	chr20	1538353	1538353	1	-	promoters(m);intronexonboundaries(m)	SIRPD(m)	SIRPD	ENSG00000125900	128646
cg01247127	chr20	1538366	1538366	1	-	promoters(m);intronexonboundaries(m)	SIRPD(m)	SIRPD	ENSG00000125900	128646
cg25737664	chr20	1538671	1538671	1	-	promoters(m)	SIRPD(m)	SIRPD	ENSG00000125900	128646
cg23780421	chr20	1539008	1539008	1	+	promoters(m)	SIRPD(m)	NA	NA	NA
cg08411582	chr20	1539016	1539016	1	+	promoters(m)	SIRPD(m)	NA	NA	NA
cg17423978	chr20	1539641	1539641	1	+	1to5kb(m)	SIRPD(m)	NA	NA	NA
cg24336547	chr20	1539702	1539702	1	+	1to5kb(m)	SIRPD(m)	NA	NA	NA
cg06096746	chr20	1540551	1540551	1	+	1to5kb(m)	SIRPD(m)	NA	NA	NA
cg26616780	chr20	1546019	1546019	1	-	exons(m);intronexonboundaries(m);3UTRs(m)	SIRPB1(m)	SIRPB1	ENSG00000101307	10326
cg09675215	chr20	1547663	1547663	1	+	introns(m)	SIRPB1(m)	NA	NA	NA
cg04765226	chr20	1548312	1548312	1	+	enhancers(b);introns(m)	NA(b);SIRPB1(m)	NA	NA	NA
cg11330406	chr20	1550119	1550119	1	-	introns(m)	SIRPB1(m)	SIRPB1	ENSG00000101307	10326
cg00216277	chr20	1550240	1550240	1	-	introns(m)	SIRPB1(m)	SIRPB1	ENSG00000101307	10326
cg26786960	chr20	1552649	1552649	1	-	cds(m);exons(m);introns(m);intronexonboundaries(m)	SIRPB1(m)	SIRPB1	ENSG00000101307	10326
cg13925718	chr20	1569311	1569311	1	-	introns(m)	SIRPB1(m)	SIRPB1	ENSG00000101307	10326
cg12795959	chr20	1569403	1569403	1	+	introns(m)	SIRPB1(m)	NA	NA	NA
cg07404046	chr20	1569554	1569554	1	-	introns(m)	SIRPB1(m)	SIRPB1	ENSG00000101307	10326
cg27365103	chr20	1578550	1578550	1	+	exons(m);introns(m);3UTRs(m)	SIRPB1(m)	NA	NA	NA
cg01128039	chr20	1584666	1584666	1	-	cds(m);exons(m);introns(m);intronexonboundaries(m)	SIRPB1(m)	SIRPB1	ENSG00000101307	10326
cg17061953	chr20	1592090	1592090	1	-	cds(m);exons(m);introns(m)	SIRPB1(m)	SIRPB1	ENSG00000101307	10326
cg25799433	chr20	1600623	1600623	1	-	5UTRs(m);exons(m);firstexons(m);intronexonboundaries(m)	SIRPB1(m)	SIRPB1	ENSG00000101307	10326
cg02198625	chr20	1600641	1600641	1	-	5UTRs(m);exons(m);firstexons(m);intronexonboundaries(m)	SIRPB1(m)	SIRPB1	ENSG00000101307	10326
cg09577651	chr20	1600705	1600705	1	+	promoters(m);intronexonboundaries(m)	SIRPB1(m)	NA	NA	NA
cg04103198	chr20	1601704	1601704	1	+	1to5kb(m)	SIRPB1(m)	NA	NA	NA
cg07169009	chr20	1607919	1607919	1	-	1to5kb(p)	NA(p)	NA	NA	NA
cg10131232	chr20	1610358	1610358	1	-	1to5kb(p);introns(m);intronexonboundaries(m)	NA(p);SIRPG(m)	SIRPG	ENSG00000089012	55423
cg02460953	chr20	1611525	1611525	1	+	promoters(p);introns(m)	NA(p);SIRPG(m)	NA	NA	NA
cg17971230	chr20	1611578	1611578	1	+	promoters(p);introns(m)	NA(p);SIRPG(m)	NA	NA	NA
cg24528209	chr20	1611604	1611604	1	+	introns(p);introns(m)	NA(p);SIRPG(m)	NA	NA	NA
cg03814191	chr20	1611711	1611711	1	+	introns(p);introns(m)	NA(p);SIRPG(m)	NA	NA	NA
cg03383592	chr20	1612072	1612072	1	+	introns(p);introns(m)	NA(p);SIRPG(m)	NA	NA	NA
cg01829941	chr20	1612144	1612144	1	-	introns(p);introns(m)	NA(p);SIRPG(m)	SIRPG	ENSG00000089012	55423
cg00232772	chr20	1612808	1612808	1	+	introns(p);introns(m)	NA(p);SIRPG(m)	NA	NA	NA
cg01724702	chr20	1613146	1613146	1	-	introns(p);introns(m)	NA(p);SIRPG(m)	SIRPG	ENSG00000089012	55423
cg23794184	chr20	1613418	1613418	1	+	introns(p);introns(m)	NA(p);SIRPG(m)	NA	NA	NA
cg23110890	chr20	1614192	1614192	1	+	exons(p);introns(m);intronexonboundaries(p);lncrna(p)	NA(p);SIRPG(m);RP11-77C3.3(p)	RP11-77C3.3	NA	NA
cg23803230	chr20	1614462	1614462	1	+	introns(p);introns(m);lncrna(p)	NA(p);SIRPG(m);RP11-77C3.3(p)	RP11-77C3.3	NA	NA
cg03745414	chr20	1616387	1616387	1	-	introns(p);introns(m);intronexonboundaries(m);lncrna(p)	NA(p);SIRPG(m);RP11-77C3.3(p)	SIRPG	ENSG00000089012	55423
cg04714881	chr20	1632286	1632286	1	+	introns(m)	SIRPG(m)	NA	NA	NA
cg21638408	chr20	1632333	1632333	1	-	introns(m)	SIRPG(m)	SIRPG	ENSG00000089012	55423
cg23025903	chr20	1632785	1632785	1	-	introns(m)	SIRPG(m)	SIRPG	ENSG00000089012	55423
cg15722679	chr20	1638393	1638393	1	-	5UTRs(m);exons(m);firstexons(m);intronexonboundaries(m)	SIRPG(m)	SIRPG	ENSG00000089012	55423
cg24562785	chr20	1638557	1638557	1	-	promoters(m);intronexonboundaries(m)	SIRPG(m)	SIRPG	ENSG00000089012	55423
cg19616624	chr20	1638811	1638811	1	+	promoters(m)	SIRPG(m)	NA	NA	NA
cg23295754	chr20	1639250	1639250	1	-	promoters(m)	SIRPG(m)	SIRPG	ENSG00000089012	55423
cg11061975	chr20	1639325	1639325	1	+	promoters(m)	SIRPG(m)	NA	NA	NA
cg26369996	chr20	1639402	1639402	1	+	promoters(m)	SIRPG(m)	NA	NA	NA
cg13408605	chr20	1639816	1639816	1	-	1to5kb(m)	SIRPG(m)	SIRPG	ENSG00000089012	55423
cg11539599	chr20	1640547	1640547	1	+	1to5kb(m)	SIRPG(m)	NA	NA	NA
cg10134312	chr20	1645851	1645851	1	-	intergenic(b)	NA(b)	NA	NA	NA
cg05910038	chr20	1689281	1689281	1	-	intergenic(b)	NA(b)	NA	NA	NA
cg19303908	chr20	1699528	1699528	1	-	intergenic(b)	NA(b)	NA	NA	NA
cg16903887	chr20	1702732	1702732	1	+	intergenic(b)	NA(b)	NA	NA	NA
cg12360690	chr20	1712153	1712153	1	+	intergenic(b)	NA(b)	NA	NA	NA
cg17669412	chr20	1712396	1712396	1	-	intergenic(b)	NA(b)	NA	NA	NA
cg00823170	chr20	1715120	1715120	1	-	intergenic(b)	NA(b)	NA	NA	NA
cg03503942	chr20	1715296	1715296	1	+	intergenic(b)	NA(b)	NA	NA	NA
cg00057603	chr20	1716270	1716270	1	+	intergenic(b)	NA(b)	NA	NA	NA
cg08617346	chr20	1716331	1716331	1	-	intergenic(b)	NA(b)	NA	NA	NA
cg22258358	chr20	1716510	1716510	1	-	intergenic(b)	NA(b)	NA	NA	NA
cg03988957	chr20	1718648	1718648	1	-	intergenic(b)	NA(b)	NA	NA	NA
cg25685062	chr20	1719855	1719855	1	+	intergenic(b)	NA(b)	NA	NA	NA
cg06052905	chr20	1722502	1722502	1	-	intergenic(b)	NA(b)	NA	NA	NA
cg25061811	chr20	1742172	1742172	1	+	intergenic(b)	NA(b)	NA	NA	NA
cg02997457	chr20	1744897	1744897	1	-	enhancers(b);intergenic(b)	NA(b)	NA	NA	NA
cg05160420	chr20	1745259	1745259	1	+	intergenic(b)	NA(b)	NA	NA	NA
cg12552209	chr20	1745436	1745436	1	+	intergenic(b)	NA(b)	NA	NA	NA
cg01247490	chr20	1745520	1745520	1	+	intergenic(b)	NA(b)	NA	NA	NA
cg05742461	chr20	1745769	1745769	1	+	intergenic(b)	NA(b)	NA	NA	NA
cg08277899	chr20	1753952	1753952	1	+	intergenic(b)	NA(b)	NA	NA	NA
cg08627981	chr20	1757237	1757237	1	+	enhancers(b);introns(m)	NA(b);LOC100289473(m)	NA	NA	NA
cg03299990	chr20	1757570	1757570	1	-	introns(m)	LOC100289473(m)	LOC100289473	ENSG00000232528	100289473
cg08568736	chr20	1757780	1757780	1	-	introns(m)	LOC100289473(m)	LOC100289473	ENSG00000232528	100289473
cg11784305	chr20	1757812	1757812	1	+	enhancers(b);introns(m)	NA(b);LOC100289473(m)	NA	NA	NA
cg01745056	chr20	1758016	1758016	1	+	enhancers(b);introns(m)	NA(b);LOC100289473(m)	NA	NA	NA
cg09585498	chr20	1760403	1760403	1	+	promoters(m);intronexonboundaries(m)	LOC100289473(m)	NA	NA	NA
cg11510373	chr20	1760466	1760466	1	-	promoters(m);intronexonboundaries(m)	LOC100289473(m)	LOC100289473	ENSG00000232528	100289473
cg03128590	chr20	1760507	1760507	1	-	promoters(m);intronexonboundaries(m)	LOC100289473(m)	LOC100289473	ENSG00000232528	100289473
cg12937883	chr20	1761383	1761383	1	-	promoters(m)	LOC100289473(m)	LOC100289473	ENSG00000232528	100289473
cg14692804	chr20	1761650	1761650	1	+	1to5kb(m)	LOC100289473(m)	NA	NA	NA
cg24616366	chr20	1781084	1781084	1	+	intergenic(b)	NA(b)	NA	NA	NA
cg22593894	chr20	1781910	1781910	1	+	intergenic(b)	NA(b)	NA	NA	NA
cg02195158	chr20	1783245	1783245	1	-	intergenic(b)	NA(b)	NA	NA	NA
cg05985324	chr20	1783401	1783401	1	+	intergenic(b)	NA(b)	NA	NA	NA
cg26404172	chr20	1783515	1783515	1	+	intergenic(b)	NA(b)	NA	NA	NA
cg22876894	chr20	1783624	1783624	1	-	intergenic(b)	NA(b)	NA	NA	NA
cg10555583	chr20	1784276	1784276	1	+	intergenic(b)	NA(b)	NA	NA	NA
cg18331004	chr20	1784313	1784313	1	+	intergenic(b)	NA(b)	NA	NA	NA
cg14424538	chr20	1784365	1784365	1	-	intergenic(b)	NA(b)	NA	NA	NA
cg00637104	chr20	1785303	1785303	1	-	intergenic(b);lncrna(m)	NA(b);RP5-968J1.1(m)	RP5-968J1.1	NA	NA
cg09620946	chr20	1785856	1785856	1	+	enhancers(b);intergenic(b);lncrna(m)	NA(b);RP5-968J1.1(m)	NA	NA	NA
cg16027497	chr20	1786520	1786520	1	+	enhancers(b);intergenic(b);lncrna(m)	NA(b);RP5-968J1.1(m)	NA	NA	NA
cg00153448	chr20	1788248	1788248	1	+	intergenic(b);lncrna(m)	NA(b);RP5-968J1.1(m)	NA	NA	NA
cg10600295	chr20	1789945	1789945	1	+	enhancers(b);intergenic(b);lncrna(m)	NA(b);RP5-968J1.1(m)	NA	NA	NA
cg25530111	chr20	1790241	1790241	1	+	intergenic(b);lncrna(m)	NA(b);RP5-968J1.1(m)	NA	NA	NA
cg14585242	chr20	1791693	1791693	1	-	intergenic(b);lncrna(m)	NA(b);RP5-968J1.1(m)	RP5-968J1.1	NA	NA
cg00459802	chr20	1794524	1794524	1	-	intergenic(b);lncrna(m)	NA(b);RP5-968J1.1(m)	RP5-968J1.1	NA	NA
cg18655534	chr20	1797317	1797317	1	-	intergenic(b);lncrna(m)	NA(b);RP5-968J1.1(m)	RP5-968J1.1	NA	NA
cg17713316	chr20	1798456	1798456	1	-	intergenic(b)	NA(b)	NA	NA	NA
cg27058093	chr20	1798766	1798766	1	-	intergenic(b)	NA(b)	NA	NA	NA
cg19154967	chr20	1798896	1798896	1	-	intergenic(b)	NA(b)	NA	NA	NA
cg01027776	chr20	1800079	1800079	1	-	enhancers(b);intergenic(b)	NA(b)	NA	NA	NA
cg19250932	chr20	1800881	1800881	1	-	enhancers(b);intergenic(b)	NA(b)	NA	NA	NA
cg08800144	chr20	1801483	1801483	1	+	enhancers(b);intergenic(b)	NA(b)	NA	NA	NA
cg17044238	chr20	1803807	1803807	1	+	intergenic(b)	NA(b)	NA	NA	NA
cg02640255	chr20	1804318	1804318	1	-	enhancers(b);intergenic(b)	NA(b)	NA	NA	NA
cg00934800	chr20	1806293	1806293	1	-	intergenic(b)	NA(b)	NA	NA	NA
cg24524029	chr20	1808713	1808713	1	+	enhancers(b);intergenic(b)	NA(b)	NA	NA	NA
cg23685594	chr20	1808953	1808953	1	-	intergenic(b)	NA(b)	NA	NA	NA
cg05963131	chr20	1809393	1809393	1	+	enhancers(b);intergenic(b)	NA(b)	NA	NA	NA
cg14131385	chr20	1811028	1811028	1	+	intergenic(b)	NA(b)	NA	NA	NA
cg06628133	chr20	1811563	1811563	1	+	intergenic(b)	NA(b)	NA	NA	NA
cg16273673	chr20	1813050	1813050	1	+	intergenic(b)	NA(b)	NA	NA	NA
cg10614253	chr20	1814153	1814153	1	-	intergenic(b)	NA(b)	NA	NA	NA
cg10230984	chr20	1821605	1821605	1	+	enhancers(b);intergenic(b)	NA(b)	NA	NA	NA
cg04994071	chr20	1822374	1822374	1	+	intergenic(b)	NA(b)	NA	NA	NA
cg06619346	chr20	1822386	1822386	1	-	intergenic(b)	NA(b)	NA	NA	NA
cg07187087	chr20	1825226	1825226	1	+	intergenic(b)	NA(b)	NA	NA	NA
cg10550882	chr20	1825647	1825647	1	-	enhancers(b);intergenic(b)	NA(b)	NA	NA	NA
cg01674585	chr20	1825918	1825918	1	-	intergenic(b)	NA(b)	NA	NA	NA
cg13774635	chr20	1831657	1831657	1	-	intergenic(b)	NA(b)	NA	NA	NA
cg17690930	chr20	1834104	1834104	1	-	intergenic(b)	NA(b)	NA	NA	NA
cg12471376	chr20	1839888	1839888	1	-	intergenic(b)	NA(b)	NA	NA	NA
cg20248813	chr20	1842141	1842141	1	-	intergenic(b)	NA(b)	NA	NA	NA
cg05657236	chr20	1842208	1842208	1	-	intergenic(b)	NA(b)	NA	NA	NA
cg19415987	chr20	1844136	1844136	1	+	intergenic(b)	NA(b)	NA	NA	NA
cg24106918	chr20	1848013	1848013	1	-	intergenic(b)	NA(b)	NA	NA	NA
cg03492733	chr20	1849435	1849435	1	-	intergenic(b)	NA(b)	NA	NA	NA
cg16863604	chr20	1850670	1850670	1	+	intergenic(b)	NA(b)	NA	NA	NA
cg22619104	chr20	1851854	1851854	1	-	enhancers(b);intergenic(b)	NA(b)	NA	NA	NA
cg26736253	chr20	1852545	1852545	1	-	enhancers(b);intergenic(b)	NA(b)	NA	NA	NA
cg09035983	chr20	1853091	1853091	1	+	intergenic(b)	NA(b)	NA	NA	NA
cg00657904	chr20	1853195	1853195	1	-	intergenic(b)	NA(b)	NA	NA	NA
cg27400424	chr20	1855447	1855447	1	+	intergenic(b)	NA(b)	NA	NA	NA
cg19932438	chr20	1861663	1861663	1	+	intergenic(b)	NA(b)	NA	NA	NA
cg11087890	chr20	1864106	1864106	1	+	intergenic(b)	NA(b)	NA	NA	NA
cg04104302	chr20	1865030	1865030	1	+	intergenic(b)	NA(b)	NA	NA	NA
cg16061138	chr20	1866062	1866062	1	+	intergenic(b)	NA(b)	NA	NA	NA
cg16024529	chr20	1866388	1866388	1	-	intergenic(b)	NA(b)	NA	NA	NA
cg17840373	chr20	1867815	1867815	1	+	intergenic(b)	NA(b)	NA	NA	NA
cg06257798	chr20	1871578	1871578	1	-	1to5kb(p)	SIRPA(p)	NA	NA	NA
cg03977064	chr20	1872613	1872613	1	-	1to5kb(p)	SIRPA(p)	NA	NA	NA
cg09828641	chr20	1873496	1873496	1	+	1to5kb(p)	SIRPA(p)	SIRPA	ENSG00000198053	140885
cg04400145	chr20	1873682	1873682	1	-	1to5kb(p)	SIRPA(p)	NA	NA	NA
cg20357270	chr20	1873877	1873877	1	-	promoters(p);1to5kb(p)	SIRPA(p)	NA	NA	NA
cg27635450	chr20	1874342	1874342	1	+	promoters(p);1to5kb(p)	SIRPA(p)	SIRPA	ENSG00000198053	140885
cg19256731	chr20	1874527	1874527	1	+	promoters(p);1to5kb(p)	SIRPA(p)	SIRPA	ENSG00000198053	140885
cg15210234	chr20	1874785	1874785	1	+	promoters(p);1to5kb(p)	SIRPA(p)	SIRPA	ENSG00000198053	140885
cg10115894	chr20	1874790	1874790	1	+	promoters(p);1to5kb(p)	SIRPA(p)	SIRPA	ENSG00000198053	140885
cg26119894	chr20	1874805	1874805	1	+	promoters(p);1to5kb(p)	SIRPA(p)	SIRPA	ENSG00000198053	140885
cg07408114	chr20	1875011	1875011	1	+	promoters(p);1to5kb(p);5UTRs(p);exons(p);firstexons(p)	SIRPA(p)	SIRPA	ENSG00000198053	140885
cg15057581	chr20	1875084	1875084	1	-	promoters(p);1to5kb(p);5UTRs(p);exons(p);firstexons(p)	SIRPA(p)	NA	NA	NA
cg26233380	chr20	1875096	1875096	1	-	promoters(p);5UTRs(p);exons(p);firstexons(p)	SIRPA(p)	NA	NA	NA
cg16522462	chr20	1875565	1875565	1	-	promoters(p);introns(p)	SIRPA(p)	NA	NA	NA
cg11689419	chr20	1875762	1875762	1	+	promoters(p);introns(p)	SIRPA(p)	SIRPA	ENSG00000198053	140885
cg18969256	chr20	1875821	1875821	1	-	promoters(p);introns(p)	SIRPA(p)	NA	NA	NA
cg15314170	chr20	1876131	1876131	1	+	cds(p);exons(p);firstexons(p)	SIRPA(p)	SIRPA	ENSG00000198053	140885
cg19237753	chr20	1876215	1876215	1	+	introns(p)	SIRPA(p)	SIRPA	ENSG00000198053	140885
cg14434020	chr20	1876976	1876976	1	-	enhancers(b);introns(p)	NA(b);SIRPA(p)	NA	NA	NA
cg14613594	chr20	1878646	1878646	1	-	enhancers(b);introns(p)	NA(b);SIRPA(p)	NA	NA	NA
cg07145271	chr20	1878897	1878897	1	-	enhancers(b);introns(p)	NA(b);SIRPA(p)	NA	NA	NA
cg01662427	chr20	1881696	1881696	1	-	introns(p)	SIRPA(p)	NA	NA	NA
cg00521653	chr20	1887524	1887524	1	+	enhancers(b);introns(p)	NA(b);SIRPA(p)	SIRPA	ENSG00000198053	140885
cg18482883	chr20	1888335	1888335	1	+	introns(p)	SIRPA(p)	SIRPA	ENSG00000198053	140885
cg09817951	chr20	1889974	1889974	1	-	introns(p)	SIRPA(p)	NA	NA	NA
cg23227154	chr20	1901507	1901507	1	-	introns(p)	SIRPA(p)	NA	NA	NA
cg04079574	chr20	1905584	1905584	1	+	introns(p);intronexonboundaries(p)	SIRPA(p)	SIRPA	ENSG00000198053	140885
cg23464832	chr20	1905946	1905946	1	+	introns(p)	SIRPA(p)	SIRPA	ENSG00000198053	140885
cg12999086	chr20	1907219	1907219	1	+	introns(p)	SIRPA(p)	SIRPA	ENSG00000198053	140885
cg21864406	chr20	1910913	1910913	1	+	introns(p)	SIRPA(p)	SIRPA	ENSG00000198053	140885
cg07862461	chr20	1914231	1914231	1	+	introns(p)	SIRPA(p)	SIRPA	ENSG00000198053	140885
cg15232248	chr20	1914286	1914286	1	+	introns(p)	SIRPA(p)	SIRPA	ENSG00000198053	140885
cg22097050	chr20	1916056	1916056	1	+	introns(p)	SIRPA(p)	SIRPA	ENSG00000198053	140885
cg18780167	chr20	1916222	1916222	1	+	introns(p)	SIRPA(p)	SIRPA	ENSG00000198053	140885
cg15085128	chr20	1918090	1918090	1	+	cds(p);exons(p);intronexonboundaries(p)	SIRPA(p)	SIRPA	ENSG00000198053	140885
cg21974985	chr20	1918153	1918153	1	+	cds(p);exons(p);intronexonboundaries(p)	SIRPA(p)	SIRPA	ENSG00000198053	140885
cg25458147	chr20	1919852	1919852	1	+	exons(p);3UTRs(p)	SIRPA(p)	SIRPA	ENSG00000198053	140885
cg12122241	chr20	1920407	1920407	1	+	exons(p);3UTRs(p)	SIRPA(p)	SIRPA	ENSG00000198053	140885
cg00479501	chr20	1921521	1921521	1	-	intergenic(b)	NA(b)	NA	NA	NA
cg24213896	chr20	1924201	1924201	1	+	1to5kb(p)	NA(p)	NA	NA	NA
cg19358608	chr20	1924565	1924565	1	-	enhancers(b);1to5kb(p)	NA(b);NA(p)	NA	NA	NA
cg16463063	chr20	1924888	1924888	1	-	1to5kb(p)	NA(p)	NA	NA	NA
cg11194558	chr20	1925131	1925131	1	-	1to5kb(p)	NA(p)	NA	NA	NA
cg04552530	chr20	1926131	1926131	1	-	enhancers(b);1to5kb(p)	NA(b);NA(p)	NA	NA	NA
cg19065987	chr20	1926696	1926696	1	+	1to5kb(p)	NA(p)	NA	NA	NA
cg04030690	chr20	1927546	1927546	1	-	promoters(p)	NA(p)	NA	NA	NA
cg00348579	chr20	1927560	1927560	1	-	promoters(p)	NA(p)	NA	NA	NA
cg04181861	chr20	1927733	1927733	1	+	promoters(p)	NA(p)	NA	NA	NA
cg26377721	chr20	1927805	1927805	1	+	promoters(p)	NA(p)	NA	NA	NA
cg07210840	chr20	1927816	1927816	1	+	promoters(p)	NA(p)	NA	NA	NA
cg06751243	chr20	1927911	1927911	1	-	exons(p);firstexons(p);lncrna(p)	NA(p);RP4-684O24.5(p)	NA	NA	NA
cg11654413	chr20	1929876	1929876	1	+	introns(p);lncrna(p)	NA(p);RP4-684O24.5(p)	RP4-684O24.5	NA	NA
cg21933989	chr20	1931466	1931466	1	-	introns(p);lncrna(p)	NA(p);RP4-684O24.5(p)	NA	NA	NA
cg10249373	chr20	1933481	1933481	1	+	introns(p);lncrna(p)	NA(p);RP4-684O24.5(p)	RP4-684O24.5	NA	NA
cg21717689	chr20	1934238	1934238	1	+	introns(p);lncrna(p)	NA(p);RP4-684O24.5(p)	RP4-684O24.5	NA	NA
cg09311261	chr20	1935122	1935122	1	+	introns(p);lncrna(p)	NA(p);RP4-684O24.5(p)	RP4-684O24.5	NA	NA
cg08536402	chr20	1944769	1944769	1	+	introns(p);lncrna(p)	NA(p);RP4-684O24.5(p)	RP4-684O24.5	NA	NA
cg00672131	chr20	1945683	1945683	1	-	introns(p);lncrna(p)	NA(p);RP4-684O24.5(p)	NA	NA	NA
cg02792506	chr20	1945734	1945734	1	-	introns(p);lncrna(p)	NA(p);RP4-684O24.5(p)	NA	NA	NA
cg21957191	chr20	1960655	1960655	1	+	exons(m);introns(p);3UTRs(m);lncrna(p)	PDYN(m);NA(p);RP4-684O24.5(p)	RP4-684O24.5	NA	NA
cg23052551	chr20	1963310	1963310	1	+	introns(p);introns(m);lncrna(p)	NA(p);PDYN(m);RP4-684O24.5(p)	RP4-684O24.5	NA	NA
cg16624915	chr20	1970184	1970184	1	+	introns(p);introns(m);lncrna(p)	NA(p);PDYN(m);RP4-684O24.5(p)	RP4-684O24.5	NA	NA
cg10553238	chr20	1972677	1972677	1	+	introns(p);introns(m);lncrna(p)	NA(p);PDYN(m);RP4-684O24.5(p)	RP4-684O24.5	NA	NA
cg05519462	chr20	1973413	1973413	1	+	5UTRs(m);exons(m);firstexons(m);introns(p);introns(m);intronexonboundaries(m);lncrna(p)	PDYN(m);NA(p);RP4-684O24.5(p)	RP4-684O24.5	NA	NA
cg03674308	chr20	1973563	1973563	1	+	promoters(m);introns(p);introns(m);intronexonboundaries(m);lncrna(p)	PDYN(m);NA(p);RP4-684O24.5(p)	RP4-684O24.5	NA	NA
cg07797404	chr20	1974469	1974469	1	-	promoters(m);1to5kb(m);introns(p);introns(m);intronexonboundaries(m);lncrna(p)	PDYN(m);NA(p);RP4-684O24.5(p)	PDYN	ENSG00000101327	5173
cg23617770	chr20	1974524	1974524	1	+	promoters(m);1to5kb(m);introns(p);introns(m);intronexonboundaries(m);lncrna(p)	PDYN(m);NA(p);RP4-684O24.5(p)	RP4-684O24.5	NA	NA
cg11964707	chr20	1974591	1974591	1	-	promoters(m);1to5kb(m);5UTRs(m);exons(m);firstexons(m);introns(p);intronexonboundaries(m);lncrna(p)	PDYN(m);NA(p);RP4-684O24.5(p)	PDYN	ENSG00000101327	5173
cg11245384	chr20	1974646	1974646	1	-	promoters(m);1to5kb(m);5UTRs(m);exons(m);firstexons(m);introns(p);lncrna(p)	PDYN(m);NA(p);RP4-684O24.5(p)	PDYN	ENSG00000101327	5173
cg10058920	chr20	1974738	1974738	1	+	promoters(m);1to5kb(m);5UTRs(m);exons(m);firstexons(m);introns(p);intronexonboundaries(m);lncrna(p)	PDYN(m);NA(p);RP4-684O24.5(p)	RP4-684O24.5	NA	NA
cg19143950	chr20	1974843	1974843	1	-	promoters(m);1to5kb(m);5UTRs(m);exons(m);firstexons(m);introns(p);intronexonboundaries(m);lncrna(p)	PDYN(m);NA(p);RP4-684O24.5(p)	PDYN	ENSG00000101327	5173
cg00683788	chr20	1974878	1974878	1	-	promoters(m);1to5kb(m);5UTRs(m);exons(m);firstexons(m);introns(p);intronexonboundaries(m);lncrna(p)	PDYN(m);NA(p);RP4-684O24.5(p)	PDYN	ENSG00000101327	5173
cg14944362	chr20	1974924	1974924	1	+	promoters(m);1to5kb(m);5UTRs(m);exons(m);firstexons(m);introns(p);intronexonboundaries(m);lncrna(p)	PDYN(m);NA(p);RP4-684O24.5(p)	RP4-684O24.5	NA	NA
cg19077019	chr20	1974961	1974961	1	+	promoters(m);1to5kb(m);introns(p);intronexonboundaries(m);lncrna(p)	PDYN(m);NA(p);RP4-684O24.5(p)	RP4-684O24.5	NA	NA
cg00155351	chr20	1974982	1974982	1	-	promoters(m);1to5kb(m);introns(p);intronexonboundaries(m);lncrna(p)	PDYN(m);NA(p);RP4-684O24.5(p)	PDYN	ENSG00000101327	5173
cg05365962	chr20	1975102	1975102	1	+	promoters(m);1to5kb(m);introns(p);intronexonboundaries(m);lncrna(p)	PDYN(m);NA(p);RP4-684O24.5(p)	RP4-684O24.5	NA	NA
cg11320144	chr20	1975276	1975276	1	-	promoters(m);1to5kb(m);introns(p);lncrna(p)	PDYN(m);NA(p);RP4-684O24.5(p)	PDYN	ENSG00000101327	5173
cg24377694	chr20	1975372	1975372	1	-	promoters(m);1to5kb(m);introns(p);lncrna(p)	PDYN(m);NA(p);RP4-684O24.5(p)	PDYN	ENSG00000101327	5173
cg25415685	chr20	1975446	1975446	1	+	promoters(m);1to5kb(m);introns(p);lncrna(p)	PDYN(m);NA(p);RP4-684O24.5(p)	RP4-684O24.5	NA	NA
cg24938348	chr20	1987283	1987283	1	-	introns(p);lncrna(p)	NA(p);RP4-684O24.5(p)	NA	NA	NA
cg16786327	chr20	2023213	2023213	1	+	intergenic(b)	NA(b)	NA	NA	NA
cg04482657	chr20	2026768	2026768	1	+	intergenic(b)	NA(b)	NA	NA	NA
cg14260403	chr20	2032726	2032726	1	+	intergenic(b)	NA(b)	NA	NA	NA
cg12528283	chr20	2061608	2061608	1	+	intergenic(b)	NA(b)	NA	NA	NA
cg23777387	chr20	2065565	2065565	1	+	intergenic(b)	NA(b)	NA	NA	NA
cg24032260	chr20	2066974	2066974	1	-	intergenic(b)	NA(b)	NA	NA	NA
cg10493843	chr20	2067839	2067839	1	+	intergenic(b)	NA(b)	NA	NA	NA
cg23725958	chr20	2074024	2074024	1	+	intergenic(b)	NA(b)	NA	NA	NA
cg23469909	chr20	2076880	2076880	1	+	intergenic(b)	NA(b)	NA	NA	NA
cg16121455	chr20	2078305	2078305	1	-	1to5kb(p)	STK35(p)	NA	NA	NA
cg21817423	chr20	2081077	2081077	1	+	1to5kb(p)	STK35(p)	STK35	ENSG00000125834	140901
cg17333378	chr20	2081445	2081445	1	+	1to5kb(p)	STK35(p)	STK35	ENSG00000125834	140901
cg14338032	chr20	2081880	2081880	1	+	promoters(p);1to5kb(p)	STK35(p)	STK35	ENSG00000125834	140901
cg12362077	chr20	2081907	2081907	1	-	promoters(p);1to5kb(p)	STK35(p)	NA	NA	NA
cg27100654	chr20	2082139	2082139	1	+	promoters(p);1to5kb(p)	STK35(p)	STK35	ENSG00000125834	140901
cg05745445	chr20	2082199	2082199	1	+	promoters(p);1to5kb(p)	STK35(p)	STK35	ENSG00000125834	140901
cg05379785	chr20	2082250	2082250	1	+	promoters(p);1to5kb(p)	STK35(p)	STK35	ENSG00000125834	140901
cg23080667	chr20	2082285	2082285	1	-	promoters(p);1to5kb(p)	STK35(p)	NA	NA	NA
cg16270846	chr20	2082322	2082322	1	-	promoters(p);1to5kb(p)	STK35(p)	NA	NA	NA
cg20479384	chr20	2082390	2082390	1	+	promoters(p);1to5kb(p)	STK35(p)	STK35	ENSG00000125834	140901
cg18411480	chr20	2082418	2082418	1	-	promoters(p)	STK35(p)	NA	NA	NA
cg13077517	chr20	2082435	2082435	1	-	promoters(p)	STK35(p)	NA	NA	NA
cg04133097	chr20	2082443	2082443	1	-	promoters(p)	STK35(p)	NA	NA	NA
cg01635816	chr20	2082448	2082448	1	-	promoters(p)	STK35(p)	NA	NA	NA
cg12368777	chr20	2082453	2082453	1	-	promoters(p)	STK35(p)	NA	NA	NA
cg05964687	chr20	2082547	2082547	1	-	promoters(p);cds(p);exons(p);firstexons(p)	STK35(p)	NA	NA	NA
cg01688195	chr20	2083050	2083050	1	-	promoters(p);introns(p)	STK35(p)	NA	NA	NA
cg07703277	chr20	2083193	2083193	1	-	promoters(p);introns(p)	STK35(p)	NA	NA	NA
cg14474669	chr20	2083345	2083345	1	+	promoters(p);introns(p)	STK35(p)	STK35	ENSG00000125834	140901
cg24081238	chr20	2083374	2083374	1	+	promoters(p);introns(p)	STK35(p)	STK35	ENSG00000125834	140901
cg00302533	chr20	2083388	2083388	1	+	promoters(p);introns(p)	STK35(p)	STK35	ENSG00000125834	140901
cg23162441	chr20	2083850	2083850	1	+	cds(p);exons(p);firstexons(p)	STK35(p)	STK35	ENSG00000125834	140901
cg12237948	chr20	2085157	2085157	1	-	introns(p)	STK35(p)	NA	NA	NA
cg10206397	chr20	2085344	2085344	1	+	introns(p)	STK35(p)	STK35	ENSG00000125834	140901
cg17879478	chr20	2086632	2086632	1	+	introns(p)	STK35(p)	STK35	ENSG00000125834	140901
cg09296820	chr20	2090163	2090163	1	+	introns(p)	STK35(p)	STK35	ENSG00000125834	140901
cg05681440	chr20	2093862	2093862	1	-	introns(p)	STK35(p)	NA	NA	NA
cg22324087	chr20	2105404	2105404	1	-	introns(p)	STK35(p)	NA	NA	NA
cg12683410	chr20	2108416	2108416	1	-	introns(p)	STK35(p)	NA	NA	NA
cg17176795	chr20	2111707	2111707	1	+	introns(p)	STK35(p)	STK35	ENSG00000125834	140901
cg03786920	chr20	2113886	2113886	1	-	introns(p)	STK35(p)	NA	NA	NA
cg06323829	chr20	2114275	2114275	1	+	introns(p)	STK35(p)	STK35	ENSG00000125834	140901
cg13783574	chr20	2130401	2130401	1	+	intergenic(b)	NA(b)	NA	NA	NA
cg01673299	chr20	2132361	2132361	1	+	intergenic(b)	NA(b)	NA	NA	NA
cg05931192	chr20	2134237	2134237	1	+	intergenic(b)	NA(b)	NA	NA	NA
cg17959311	chr20	2137625	2137625	1	-	intergenic(b)	NA(b)	NA	NA	NA
cg17966177	chr20	2144060	2144060	1	-	intergenic(b)	NA(b)	NA	NA	NA
cg04956487	chr20	2144823	2144823	1	-	intergenic(b)	NA(b)	NA	NA	NA
cg16702971	chr20	2145351	2145351	1	+	intergenic(b)	NA(b)	NA	NA	NA
cg23919827	chr20	2148255	2148255	1	-	intergenic(b)	NA(b)	NA	NA	NA
cg03724545	chr20	2149020	2149020	1	-	intergenic(b)	NA(b)	NA	NA	NA
cg25220249	chr20	2153232	2153232	1	-	intergenic(b)	NA(b)	NA	NA	NA
cg14643763	chr20	2153724	2153724	1	+	intergenic(b)	NA(b)	NA	NA	NA
cg13893074	chr20	2154090	2154090	1	-	intergenic(b)	NA(b)	NA	NA	NA
cg04593396	chr20	2160367	2160367	1	+	intergenic(b)	NA(b)	NA	NA	NA
cg08864146	chr20	2176503	2176503	1	-	intergenic(b)	NA(b)	NA	NA	NA
cg11299980	chr20	2185495	2185495	1	-	intergenic(b)	NA(b)	NA	NA	NA
cg01993997	chr20	2186192	2186192	1	+	intergenic(b)	NA(b)	NA	NA	NA
cg24261054	chr20	2186874	2186874	1	+	intergenic(b)	NA(b)	NA	NA	NA
cg07309469	chr20	2186879	2186879	1	+	intergenic(b)	NA(b)	NA	NA	NA
cg16069600	chr20	2187237	2187237	1	+	intergenic(b)	NA(b)	NA	NA	NA
cg26098768	chr20	2187533	2187533	1	-	intergenic(b)	NA(b)	NA	NA	NA
cg21498923	chr20	2187540	2187540	1	-	intergenic(b)	NA(b)	NA	NA	NA
cg14047961	chr20	2187550	2187550	1	-	intergenic(b)	NA(b)	NA	NA	NA
cg12597112	chr20	2187673	2187673	1	+	intergenic(b)	NA(b)	NA	NA	NA
cg14473522	chr20	2187752	2187752	1	+	intergenic(b)	NA(b)	NA	NA	NA
cg03299331	chr20	2187844	2187844	1	+	intergenic(b)	NA(b)	NA	NA	NA
cg26056104	chr20	2188127	2188127	1	-	intergenic(b);lncrna(p)	NA(b);RP11-128M1.1(p)	NA	NA	NA
cg09063661	chr20	2188420	2188420	1	+	intergenic(b);lncrna(p)	NA(b);RP11-128M1.1(p)	RP11-128M1.1	NA	NA
cg07850982	chr20	2188511	2188511	1	+	intergenic(b);lncrna(p)	NA(b);RP11-128M1.1(p)	RP11-128M1.1	NA	NA
cg06982272	chr20	2188575	2188575	1	+	intergenic(b);lncrna(p)	NA(b);RP11-128M1.1(p)	RP11-128M1.1	NA	NA
cg11305937	chr20	2188663	2188663	1	+	enhancers(b);intergenic(b);lncrna(p)	NA(b);RP11-128M1.1(p)	RP11-128M1.1	NA	NA
cg14353853	chr20	2189221	2189221	1	-	enhancers(b);intergenic(b);lncrna(p)	NA(b);RP11-128M1.1(p)	NA	NA	NA
cg01725746	chr20	2189535	2189535	1	-	intergenic(b);lncrna(p)	NA(b);RP11-128M1.1(p)	NA	NA	NA
cg02668218	chr20	2191729	2191729	1	-	intergenic(b);lncrna(p)	NA(b);RP11-128M1.1(p)	NA	NA	NA
cg20045209	chr20	2191882	2191882	1	+	enhancers(b);intergenic(b);lncrna(p)	NA(b);RP11-128M1.1(p)	RP11-128M1.1	NA	NA
cg19137808	chr20	2193203	2193203	1	-	enhancers(b);intergenic(b);lncrna(p)	NA(b);RP11-128M1.1(p)	NA	NA	NA
cg05962022	chr20	2198719	2198719	1	+	enhancers(b);intergenic(b)	NA(b)	NA	NA	NA
cg14214937	chr20	2202770	2202770	1	-	enhancers(b);intergenic(b)	NA(b)	NA	NA	NA
cg08462002	chr20	2217763	2217763	1	+	intergenic(b)	NA(b)	NA	NA	NA
cg24124520	chr20	2226958	2226958	1	-	intergenic(b)	NA(b)	NA	NA	NA
cg27142884	chr20	2233272	2233272	1	-	intergenic(b)	NA(b)	NA	NA	NA
cg25211927	chr20	2236614	2236614	1	-	enhancers(b);intergenic(b)	NA(b)	NA	NA	NA
cg07840597	chr20	2243976	2243976	1	-	intergenic(b)	NA(b)	NA	NA	NA
cg09285534	chr20	2244230	2244230	1	+	intergenic(b)	NA(b)	NA	NA	NA
cg27285581	chr20	2244326	2244326	1	-	intergenic(b)	NA(b)	NA	NA	NA
cg04537723	chr20	2264566	2264566	1	+	intergenic(b)	NA(b)	NA	NA	NA
cg26759742	chr20	2266514	2266514	1	+	intergenic(b)	NA(b)	NA	NA	NA
cg18435133	chr20	2270319	2270319	1	-	intergenic(b)	NA(b)	NA	NA	NA
cg24263958	chr20	2270450	2270450	1	-	intergenic(b)	NA(b)	NA	NA	NA
cg11361809	chr20	2273730	2273730	1	-	enhancers(b);1to5kb(p)	NA(b);TGM3(p)	NA	NA	NA
cg24023860	chr20	2275294	2275294	1	+	1to5kb(p)	TGM3(p)	TGM3	ENSG00000125780	7053
cg13932768	chr20	2275700	2275700	1	-	promoters(p)	TGM3(p)	NA	NA	NA
cg25273860	chr20	2276032	2276032	1	-	promoters(p)	TGM3(p)	NA	NA	NA
cg09561663	chr20	2276435	2276435	1	-	promoters(p)	TGM3(p)	NA	NA	NA
cg24138234	chr20	2276503	2276503	1	+	promoters(p)	TGM3(p)	TGM3	ENSG00000125780	7053
cg11195933	chr20	2276526	2276526	1	-	promoters(p)	TGM3(p)	NA	NA	NA
cg08877390	chr20	2276537	2276537	1	+	promoters(p)	TGM3(p)	TGM3	ENSG00000125780	7053
cg12761282	chr20	2276571	2276571	1	-	promoters(p)	TGM3(p)	NA	NA	NA
cg24731241	chr20	2276663	2276663	1	-	5UTRs(p);exons(p);firstexons(p)	TGM3(p)	NA	NA	NA
cg21611708	chr20	2277040	2277040	1	-	introns(p)	TGM3(p)	NA	NA	NA
cg26203311	chr20	2280332	2280332	1	+	enhancers(b);introns(p)	NA(b);TGM3(p)	TGM3	ENSG00000125780	7053
cg06626825	chr20	2281367	2281367	1	+	introns(p)	TGM3(p)	TGM3	ENSG00000125780	7053
cg10130209	chr20	2281388	2281388	1	+	introns(p)	TGM3(p)	TGM3	ENSG00000125780	7053
cg26518391	chr20	2286626	2286626	1	-	introns(p)	TGM3(p)	NA	NA	NA
cg23365971	chr20	2292148	2292148	1	-	enhancers(b);introns(p)	NA(b);TGM3(p)	NA	NA	NA
cg21013028	chr20	2292333	2292333	1	+	introns(p)	TGM3(p)	TGM3	ENSG00000125780	7053
cg04582206	chr20	2293185	2293185	1	-	introns(p)	TGM3(p)	NA	NA	NA
cg20455281	chr20	2293532	2293532	1	-	introns(p);intronexonboundaries(p)	TGM3(p)	NA	NA	NA
cg19123327	chr20	2293604	2293604	1	-	cds(p);exons(p);intronexonboundaries(p)	TGM3(p)	NA	NA	NA
cg09134937	chr20	2295948	2295948	1	+	enhancers(b);introns(p)	NA(b);TGM3(p)	TGM3	ENSG00000125780	7053
cg07312124	chr20	2295986	2295986	1	-	introns(p)	TGM3(p)	NA	NA	NA
cg01105337	chr20	2308707	2308707	1	+	introns(p);intronexonboundaries(p)	TGM3(p)	TGM3	ENSG00000125780	7053
cg21293537	chr20	2308779	2308779	1	-	cds(p);exons(p);intronexonboundaries(p)	TGM3(p)	NA	NA	NA
cg20306032	chr20	2308884	2308884	1	+	cds(p);exons(p);intronexonboundaries(p)	TGM3(p)	TGM3	ENSG00000125780	7053
cg07270904	chr20	2308983	2308983	1	-	cds(p);exons(p)	TGM3(p)	NA	NA	NA
cg20117447	chr20	2308988	2308988	1	-	cds(p);exons(p)	TGM3(p)	NA	NA	NA
cg00254714	chr20	2309923	2309923	1	-	introns(p)	TGM3(p)	NA	NA	NA
cg19188359	chr20	2312099	2312099	1	-	introns(p)	TGM3(p)	NA	NA	NA
cg10087806	chr20	2320583	2320583	1	-	cds(p);exons(p);intronexonboundaries(p)	TGM3(p)	NA	NA	NA
cg09890246	chr20	2321560	2321560	1	+	exons(p);3UTRs(p)	TGM3(p)	TGM3	ENSG00000125780	7053
cg20856444	chr20	2328240	2328240	1	+	intergenic(b)	NA(b)	NA	NA	NA
cg02672922	chr20	2330174	2330174	1	+	intergenic(b)	NA(b)	NA	NA	NA
cg23928463	chr20	2332356	2332356	1	-	intergenic(b)	NA(b)	NA	NA	NA
cg23260328	chr20	2360167	2360167	1	-	1to5kb(p)	TGM6(p)	NA	NA	NA
cg19391247	chr20	2360385	2360385	1	+	1to5kb(p)	TGM6(p)	TGM6	ENSG00000166948	343641
cg06261066	chr20	2360396	2360396	1	-	1to5kb(p)	TGM6(p)	NA	NA	NA
cg21692246	chr20	2360880	2360880	1	+	promoters(p)	TGM6(p)	TGM6	ENSG00000166948	343641
cg25721492	chr20	2361344	2361344	1	+	promoters(p)	TGM6(p)	TGM6	ENSG00000166948	343641
cg23278885	chr20	2361431	2361431	1	-	promoters(p)	TGM6(p)	NA	NA	NA
cg02898994	chr20	2361440	2361440	1	-	promoters(p)	TGM6(p)	NA	NA	NA
cg09107432	chr20	2361461	2361461	1	-	promoters(p)	TGM6(p)	NA	NA	NA
cg16680506	chr20	2361546	2361546	1	-	promoters(p)	TGM6(p)	NA	NA	NA
cg21491587	chr20	2361548	2361548	1	-	promoters(p)	TGM6(p)	NA	NA	NA
cg20082547	chr20	2361564	2361564	1	-	5UTRs(p);exons(p);firstexons(p)	TGM6(p)	NA	NA	NA
cg11105029	chr20	2362041	2362041	1	+	introns(p)	TGM6(p)	TGM6	ENSG00000166948	343641
cg07502956	chr20	2365740	2365740	1	-	introns(p)	TGM6(p)	NA	NA	NA
cg27462844	chr20	2368451	2368451	1	-	introns(p)	TGM6(p)	NA	NA	NA
cg05992679	chr20	2371990	2371990	1	+	introns(p)	TGM6(p)	TGM6	ENSG00000166948	343641
cg13993907	chr20	2373764	2373764	1	-	introns(p)	TGM6(p)	NA	NA	NA
cg06742803	chr20	2374497	2374497	1	+	introns(p)	TGM6(p)	TGM6	ENSG00000166948	343641
cg14395438	chr20	2374972	2374972	1	+	introns(p);intronexonboundaries(p)	TGM6(p)	TGM6	ENSG00000166948	343641
cg19854565	chr20	2374975	2374975	1	+	introns(p);intronexonboundaries(p)	TGM6(p)	TGM6	ENSG00000166948	343641
cg07249173	chr20	2375016	2375016	1	-	introns(p);intronexonboundaries(p)	TGM6(p)	NA	NA	NA
cg00066903	chr20	2378530	2378530	1	+	introns(p);intronexonboundaries(p)	TGM6(p)	TGM6	ENSG00000166948	343641
cg04091052	chr20	2379397	2379397	1	+	introns(p)	TGM6(p)	TGM6	ENSG00000166948	343641
cg26872089	chr20	2381236	2381236	1	+	introns(p)	TGM6(p)	TGM6	ENSG00000166948	343641
cg01581757	chr20	2383390	2383390	1	+	introns(p)	TGM6(p)	TGM6	ENSG00000166948	343641
cg06967014	chr20	2384240	2384240	1	+	cds(p);exons(p);intronexonboundaries(p)	TGM6(p)	TGM6	ENSG00000166948	343641
cg18396459	chr20	2384367	2384367	1	+	cds(p);exons(p);intronexonboundaries(p)	TGM6(p)	TGM6	ENSG00000166948	343641
cg13341864	chr20	2384435	2384435	1	+	cds(p);exons(p)	TGM6(p)	TGM6	ENSG00000166948	343641
cg09028935	chr20	2384464	2384464	1	-	cds(p);exons(p)	TGM6(p)	NA	NA	NA
cg17394255	chr20	2409929	2409929	1	-	introns(p)	TGM6(p)	NA	NA	NA
cg21665700	chr20	2431040	2431040	1	+	intergenic(b)	NA(b)	NA	NA	NA
cg03042427	chr20	2432429	2432429	1	+	intergenic(b)	NA(b)	NA	NA	NA
cg22006358	chr20	2433345	2433345	1	-	intergenic(b)	NA(b)	NA	NA	NA
cg19248865	chr20	2434541	2434541	1	-	intergenic(b)	NA(b)	NA	NA	NA
cg08746278	chr20	2434710	2434710	1	-	intergenic(b)	NA(b)	NA	NA	NA
cg01530965	chr20	2434752	2434752	1	-	intergenic(b)	NA(b)	NA	NA	NA
cg26426071	chr20	2436104	2436104	1	-	intergenic(b)	NA(b)	NA	NA	NA
cg04435241	chr20	2442475	2442475	1	+	exons(m);introns(m);intronexonboundaries(m);3UTRs(m)	SNRPB(m)	NA	NA	NA
cg03798359	chr20	2443604	2443604	1	+	exons(m);firstexons(m);introns(m);intronexonboundaries(m)	SNORD119(m);SNRPB(m)	NA	NA	NA
cg04425997	chr20	2443752	2443752	1	-	promoters(m);cds(m);exons(m);intronexonboundaries(m)	SNORD119(m);SNRPB(m)	SNORD119&SNRPB	ENSG00000125835	100113378&6628
cg16061399	chr20	2443837	2443837	1	-	promoters(m);cds(m);exons(m);intronexonboundaries(m)	SNORD119(m);SNRPB(m)	SNORD119&SNRPB	ENSG00000125835	100113378&6628
cg14817765	chr20	2444494	2444494	1	+	promoters(m);cds(m);exons(m);intronexonboundaries(m)	SNORD119(m);SNRPB(m)	NA	NA	NA
cg07560408	chr20	2444631	2444631	1	-	promoters(m);introns(m);intronexonboundaries(m)	SNORD119(m);SNRPB(m)	SNORD119&SNRPB	ENSG00000125835	100113378&6628
cg18730744	chr20	2444653	2444653	1	-	promoters(m);introns(m);intronexonboundaries(m)	SNORD119(m);SNRPB(m)	SNORD119&SNRPB	ENSG00000125835	100113378&6628
cg04407660	chr20	2447742	2447742	1	+	1to5kb(m);exons(m);introns(m);3UTRs(m)	SNORD119(m);SNRPB(m)	NA	NA	NA
cg04548376	chr20	2451026	2451026	1	+	introns(m)	SNRPB(m)	NA	NA	NA
cg17758721	chr20	2451208	2451208	1	+	introns(m)	SNRPB(m)	NA	NA	NA
cg01498883	chr20	2451474	2451474	1	-	5UTRs(m);exons(m);firstexons(m);intronexonboundaries(m)	SNRPB(m)	SNRPB	ENSG00000125835	6628
cg08017165	chr20	2451501	2451501	1	-	promoters(m);intronexonboundaries(m)	SNRPB(m)	SNRPB	ENSG00000125835	6628
cg05399553	chr20	2451552	2451552	1	+	promoters(m);intronexonboundaries(m)	SNRPB(m)	NA	NA	NA
cg27662169	chr20	2451562	2451562	1	+	promoters(m);intronexonboundaries(m)	SNRPB(m)	NA	NA	NA
cg09287434	chr20	2451571	2451571	1	+	promoters(m);intronexonboundaries(m)	SNRPB(m)	NA	NA	NA
cg11521799	chr20	2451663	2451663	1	-	promoters(m);intronexonboundaries(m)	SNRPB(m)	SNRPB	ENSG00000125835	6628
cg22192692	chr20	2451760	2451760	1	-	promoters(m)	SNRPB(m)	SNRPB	ENSG00000125835	6628
cg05220630	chr20	2451794	2451794	1	+	promoters(m)	SNRPB(m)	NA	NA	NA
cg12586375	chr20	2452122	2452122	1	-	promoters(m)	SNRPB(m)	SNRPB	ENSG00000125835	6628
cg26219971	chr20	2452132	2452132	1	-	promoters(m)	SNRPB(m)	SNRPB	ENSG00000125835	6628
cg23462052	chr20	2452871	2452871	1	-	1to5kb(m)	SNRPB(m)	SNRPB	ENSG00000125835	6628
cg19328640	chr20	2454070	2454070	1	+	1to5kb(m)	SNRPB(m)	NA	NA	NA
cg21192777	chr20	2457682	2457682	1	-	1to5kb(m)	NA(m)	NA	NA	NA
cg19685054	chr20	2463128	2463128	1	-	exons(m);3UTRs(m)	ZNF343(m)	ZNF343	ENSG00000088876	79175
cg06483575	chr20	2464696	2464696	1	-	cds(m);exons(m)	ZNF343(m)	ZNF343	ENSG00000088876	79175
cg00450859	chr20	2473710	2473710	1	-	promoters(m);introns(m);intronexonboundaries(m)	ZNF343(m)	ZNF343	ENSG00000088876	79175
cg03529271	chr20	2474071	2474071	1	-	promoters(m);introns(m);intronexonboundaries(m)	ZNF343(m)	ZNF343	ENSG00000088876	79175
cg02032027	chr20	2474286	2474286	1	+	promoters(m);introns(m);intronexonboundaries(m)	ZNF343(m)	NA	NA	NA
cg15628472	chr20	2474544	2474544	1	+	promoters(m);5UTRs(m);exons(m);intronexonboundaries(m)	ZNF343(m)	NA	NA	NA
cg20675840	chr20	2487561	2487561	1	-	introns(m)	ZNF343(m)	ZNF343	ENSG00000088876	79175
cg08360666	chr20	2488496	2488496	1	+	introns(m)	ZNF343(m)	NA	NA	NA
cg23334729	chr20	2489047	2489047	1	+	introns(m)	ZNF343(m)	NA	NA	NA
cg07355551	chr20	2489285	2489285	1	-	introns(m)	ZNF343(m)	ZNF343	ENSG00000088876	79175
cg21232831	chr20	2489407	2489407	1	+	introns(m)	ZNF343(m)	NA	NA	NA
cg17660446	chr20	2489550	2489550	1	+	5UTRs(m);exons(m);firstexons(m);introns(m)	ZNF343(m)	NA	NA	NA
cg17740950	chr20	2489557	2489557	1	+	5UTRs(m);exons(m);firstexons(m);introns(m)	ZNF343(m)	NA	NA	NA
cg21293622	chr20	2489564	2489564	1	+	5UTRs(m);exons(m);firstexons(m);introns(m)	ZNF343(m)	NA	NA	NA
cg16301451	chr20	2489643	2489643	1	+	5UTRs(m);exons(m);firstexons(m);introns(m);intronexonboundaries(m)	ZNF343(m)	NA	NA	NA
cg08931782	chr20	2489687	2489687	1	-	5UTRs(m);exons(m);firstexons(m);introns(m);intronexonboundaries(m)	ZNF343(m)	ZNF343	ENSG00000088876	79175
cg20546810	chr20	2489835	2489835	1	+	promoters(m);introns(m);intronexonboundaries(m)	ZNF343(m)	NA	NA	NA
cg01658602	chr20	2489878	2489878	1	-	promoters(m);introns(m);intronexonboundaries(m)	ZNF343(m)	ZNF343	ENSG00000088876	79175
cg17374677	chr20	2489892	2489892	1	-	promoters(m);introns(m);intronexonboundaries(m)	ZNF343(m)	ZNF343	ENSG00000088876	79175
cg07782925	chr20	2489958	2489958	1	+	promoters(m);introns(m);intronexonboundaries(m)	ZNF343(m)	NA	NA	NA
cg02867123	chr20	2489972	2489972	1	+	promoters(m);introns(m);intronexonboundaries(m)	ZNF343(m)	NA	NA	NA
cg07889201	chr20	2490030	2490030	1	-	promoters(m);introns(m)	ZNF343(m)	ZNF343	ENSG00000088876	79175
cg13236659	chr20	2490040	2490040	1	+	promoters(m);introns(m)	ZNF343(m)	NA	NA	NA
cg17437852	chr20	2490109	2490109	1	+	promoters(m);introns(m)	ZNF343(m)	NA	NA	NA
cg08007320	chr20	2490430	2490430	1	-	promoters(m);introns(m)	ZNF343(m)	ZNF343	ENSG00000088876	79175
cg19608831	chr20	2493786	2493786	1	+	1to5kb(m);introns(m)	ZNF343(m)	NA	NA	NA
cg16522053	chr20	2501409	2501409	1	+	introns(m)	ZNF343(m)	NA	NA	NA
cg05906865	chr20	2501782	2501782	1	+	introns(m)	ZNF343(m)	NA	NA	NA
cg09617707	chr20	2501823	2501823	1	+	introns(m)	ZNF343(m)	NA	NA	NA
cg09727692	chr20	2505116	2505116	1	-	5UTRs(m);exons(m);firstexons(m);intronexonboundaries(m)	ZNF343(m)	ZNF343	ENSG00000088876	79175
cg19278410	chr20	2505211	2505211	1	-	promoters(m);intronexonboundaries(m)	ZNF343(m)	ZNF343	ENSG00000088876	79175
cg13633596	chr20	2505215	2505215	1	-	promoters(m);intronexonboundaries(m)	ZNF343(m)	ZNF343	ENSG00000088876	79175
cg06613296	chr20	2505224	2505224	1	+	promoters(m);intronexonboundaries(m)	ZNF343(m)	NA	NA	NA
cg06053438	chr20	2505365	2505365	1	+	promoters(m);intronexonboundaries(m)	ZNF343(m)	NA	NA	NA
cg14701856	chr20	2505462	2505462	1	-	promoters(m)	ZNF343(m)	ZNF343	ENSG00000088876	79175
cg26282655	chr20	2505978	2505978	1	+	promoters(m)	ZNF343(m)	NA	NA	NA
cg13595181	chr20	2506140	2506140	1	+	promoters(m)	ZNF343(m)	NA	NA	NA
cg15572968	chr20	2506196	2506196	1	+	1to5kb(m)	ZNF343(m)	NA	NA	NA
cg24465349	chr20	2506386	2506386	1	+	1to5kb(m)	ZNF343(m)	NA	NA	NA
cg07545427	chr20	2508981	2508981	1	-	1to5kb(m)	ZNF343(m)	ZNF343	ENSG00000088876	79175
cg16790340	chr20	2510308	2510308	1	+	intergenic(b)	NA(b)	NA	NA	NA
cg06305933	chr20	2511197	2511197	1	+	intergenic(b)	NA(b)	NA	NA	NA
cg22786718	chr20	2511199	2511199	1	+	intergenic(b)	NA(b)	NA	NA	NA
cg04728919	chr20	2516256	2516256	1	-	promoters(p)	TMC2(p)	NA	NA	NA
cg19942298	chr20	2516502	2516502	1	+	promoters(p)	TMC2(p)	TMC2	ENSG00000149488	117532
cg00381091	chr20	2516531	2516531	1	+	promoters(p)	TMC2(p)	TMC2	ENSG00000149488	117532
cg13541788	chr20	2516592	2516592	1	-	promoters(p)	TMC2(p)	NA	NA	NA
cg07300076	chr20	2516919	2516919	1	+	promoters(p)	TMC2(p)	TMC2	ENSG00000149488	117532
cg12233487	chr20	2517085	2517085	1	-	promoters(p)	TMC2(p)	NA	NA	NA
cg23648082	chr20	2517142	2517142	1	+	promoters(p)	TMC2(p)	TMC2	ENSG00000149488	117532
cg13001948	chr20	2517210	2517210	1	+	promoters(p)	TMC2(p)	TMC2	ENSG00000149488	117532
cg07506055	chr20	2517226	2517226	1	+	promoters(p)	TMC2(p)	TMC2	ENSG00000149488	117532
cg03243506	chr20	2517231	2517231	1	+	promoters(p)	TMC2(p)	TMC2	ENSG00000149488	117532
cg19290962	chr20	2517613	2517613	1	+	introns(p)	TMC2(p)	TMC2	ENSG00000149488	117532
cg02311189	chr20	2536881	2536881	1	+	1to5kb(p);introns(p)	TMC2(p)	TMC2	ENSG00000149488	117532
cg05193435	chr20	2538721	2538721	1	+	promoters(p);introns(p)	TMC2(p)	TMC2	ENSG00000149488	117532
cg07341624	chr20	2539167	2539167	1	-	cds(p);5UTRs(p);exons(p);firstexons(p)	TMC2(p)	NA	NA	NA
cg09786701	chr20	2539517	2539517	1	+	introns(p)	TMC2(p)	TMC2	ENSG00000149488	117532
cg05874732	chr20	2539552	2539552	1	+	introns(p)	TMC2(p)	TMC2	ENSG00000149488	117532
cg15856275	chr20	2539795	2539795	1	+	introns(p)	TMC2(p)	TMC2	ENSG00000149488	117532
cg25182418	chr20	2539864	2539864	1	-	introns(p)	TMC2(p)	NA	NA	NA
cg13965328	chr20	2539876	2539876	1	+	introns(p)	TMC2(p)	TMC2	ENSG00000149488	117532
cg11728761	chr20	2540862	2540862	1	+	introns(p)	TMC2(p)	TMC2	ENSG00000149488	117532
cg00183569	chr20	2541221	2541221	1	-	introns(p)	TMC2(p)	NA	NA	NA
cg24814628	chr20	2543072	2543072	1	-	introns(p)	TMC2(p)	NA	NA	NA
cg12147995	chr20	2566736	2566736	1	-	introns(p)	TMC2(p)	NA	NA	NA
cg12385739	chr20	2580486	2580486	1	-	introns(p)	TMC2(p)	NA	NA	NA
cg03617553	chr20	2581767	2581767	1	+	introns(p)	TMC2(p)	TMC2	ENSG00000149488	117532
cg16088070	chr20	2581891	2581891	1	-	introns(p)	TMC2(p)	NA	NA	NA
cg15612777	chr20	2582505	2582505	1	+	introns(p)	TMC2(p)	TMC2	ENSG00000149488	117532
cg23274422	chr20	2583708	2583708	1	-	introns(p)	TMC2(p)	NA	NA	NA
cg18574042	chr20	2584928	2584928	1	-	introns(p)	TMC2(p)	NA	NA	NA
cg04483657	chr20	2592601	2592601	1	+	introns(p)	TMC2(p)	TMC2	ENSG00000149488	117532
cg05093106	chr20	2598144	2598144	1	+	introns(p)	TMC2(p)	TMC2	ENSG00000149488	117532
cg25168021	chr20	2601096	2601096	1	-	introns(p)	TMC2(p)	NA	NA	NA
cg05597003	chr20	2607634	2607634	1	+	introns(p)	TMC2(p)	TMC2	ENSG00000149488	117532
cg25942155	chr20	2607828	2607828	1	-	introns(p)	TMC2(p)	NA	NA	NA
cg27079556	chr20	2612052	2612052	1	-	introns(p)	TMC2(p)	NA	NA	NA
cg24848351	chr20	2622020	2622020	1	-	exons(p);3UTRs(p)	TMC2(p)	NA	NA	NA
cg00384993	chr20	2630663	2630663	1	-	1to5kb(p)	NOP56(p);MIR1292(p);SNORD110(p)	NA	NA	NA
cg25119785	chr20	2631538	2631538	1	-	1to5kb(p)	NOP56(p);MIR1292(p);SNORD110(p);SNORA51(p)	NA	NA	NA
cg26011437	chr20	2632524	2632524	1	+	promoters(p);1to5kb(p)	NOP56(p);MIR1292(p);SNORD110(p);SNORA51(p)	NOP56&MIR1292&SNORD110&SNORA51	ENSG00000101361&ENSG00000284481&ENSG00000221116&ENSG00000271798	10528&100302138&692213&677831
cg26132853	chr20	2632587	2632587	1	-	promoters(p);1to5kb(p)	NOP56(p);MIR1292(p);SNORD110(p);SNORA51(p)	NA	NA	NA
cg19734087	chr20	2632595	2632595	1	-	promoters(p);1to5kb(p)	NOP56(p);MIR1292(p);SNORD110(p);SNORA51(p)	NA	NA	NA
cg09045249	chr20	2632606	2632606	1	-	promoters(p);1to5kb(p)	NOP56(p);MIR1292(p);SNORD110(p);SNORA51(p)	NA	NA	NA
cg16160867	chr20	2632718	2632718	1	-	promoters(p);1to5kb(p)	NOP56(p);MIR1292(p);SNORD110(p);SNORA51(p)	NA	NA	NA
cg13115617	chr20	2632842	2632842	1	-	promoters(p);1to5kb(p)	NOP56(p);MIR1292(p);SNORD110(p);SNORA51(p)	NA	NA	NA
cg10544093	chr20	2632942	2632942	1	+	promoters(p);1to5kb(p)	NOP56(p);MIR1292(p);SNORD110(p);SNORA51(p)	NOP56&MIR1292&SNORD110&SNORA51	ENSG00000101361&ENSG00000284481&ENSG00000221116&ENSG00000271798	10528&100302138&692213&677831
cg00405774	chr20	2632995	2632995	1	+	promoters(p);1to5kb(p)	NOP56(p);MIR1292(p);SNORD110(p);SNORA51(p)	NOP56&MIR1292&SNORD110&SNORA51	ENSG00000101361&ENSG00000284481&ENSG00000221116&ENSG00000271798	10528&100302138&692213&677831
cg08563487	chr20	2633027	2633027	1	-	promoters(p);1to5kb(p)	NOP56(p);MIR1292(p);SNORD110(p);SNORA51(p)	NA	NA	NA
cg14542207	chr20	2633154	2633154	1	+	promoters(p);1to5kb(p)	NOP56(p);MIR1292(p);SNORD110(p);SNORA51(p)	NOP56&MIR1292&SNORD110&SNORA51	ENSG00000101361&ENSG00000284481&ENSG00000221116&ENSG00000271798	10528&100302138&692213&677831
cg01629329	chr20	2633258	2633258	1	-	promoters(p);1to5kb(p);5UTRs(p);exons(p);firstexons(p)	MIR1292(p);NOP56(p);SNORD110(p);SNORA51(p)	NA	NA	NA
cg00350371	chr20	2633324	2633324	1	-	promoters(p);1to5kb(p);introns(p);intronexonboundaries(p)	MIR1292(p);NOP56(p);SNORD110(p);SNORA51(p)	NA	NA	NA
cg18146506	chr20	2633340	2633340	1	-	promoters(p);1to5kb(p);introns(p);intronexonboundaries(p)	MIR1292(p);NOP56(p);SNORD110(p);SNORA51(p)	NA	NA	NA
cg19137662	chr20	2633362	2633362	1	-	promoters(p);1to5kb(p);introns(p);intronexonboundaries(p)	MIR1292(p);NOP56(p);SNORD110(p);SNORA51(p)	NA	NA	NA
cg17747171	chr20	2633605	2633605	1	-	promoters(p);1to5kb(p);introns(p);intronexonboundaries(p)	NOP56(p);SNORD110(p);SNORA51(p)	NA	NA	NA
cg08648041	chr20	2633689	2633689	1	+	1to5kb(p);5UTRs(p);exons(p);firstexons(p);introns(p)	SNORD110(p);SNORA51(p);NOP56(p)	SNORD110&SNORA51&NOP56	ENSG00000221116&ENSG00000271798&ENSG00000101361	692213&677831&10528
cg01292265	chr20	2633870	2633870	1	-	promoters(p);1to5kb(p);introns(p);intronexonboundaries(p)	SNORD110(p);SNORA51(p);NOP56(p)	NA	NA	NA
cg24069957	chr20	2633873	2633873	1	-	promoters(p);1to5kb(p);introns(p);intronexonboundaries(p)	SNORD110(p);SNORA51(p);NOP56(p)	NA	NA	NA
cg13272108	chr20	2634697	2634697	1	-	promoters(p);1to5kb(p);introns(p)	SNORD110(p);SNORA51(p);NOP56(p)	NA	NA	NA
cg08832418	chr20	2634766	2634766	1	+	promoters(p);introns(p)	SNORD110(p);SNORA51(p);NOP56(p)	SNORD110&SNORA51&NOP56	ENSG00000221116&ENSG00000271798&ENSG00000101361	692213&677831&10528
cg05205351	chr20	2634775	2634775	1	+	promoters(p);introns(p)	SNORD110(p);SNORA51(p);NOP56(p)	SNORD110&SNORA51&NOP56	ENSG00000221116&ENSG00000271798&ENSG00000101361	692213&677831&10528
cg11389889	chr20	2634874	2634874	1	-	promoters(p);exons(p);firstexons(p);introns(p);intronexonboundaries(p)	SNORA51(p);SNORD110(p);NOP56(p)	NA	NA	NA
cg20063640	chr20	2635105	2635105	1	-	promoters(p);cds(p);5UTRs(p);exons(p);intronexonboundaries(p)	SNORA51(p);NOP56(p)	NA	NA	NA
cg00703557	chr20	2635400	2635400	1	+	promoters(p);cds(p);5UTRs(p);exons(p);intronexonboundaries(p)	SNORA51(p);NOP56(p)	SNORA51&NOP56	ENSG00000271798&ENSG00000101361	677831&10528
cg10610342	chr20	2635484	2635484	1	-	promoters(p);cds(p);5UTRs(p);exons(p);intronexonboundaries(p)	SNORA51(p);NOP56(p)	NA	NA	NA
cg21028182	chr20	2635586	2635586	1	-	promoters(p);cds(p);exons(p);intronexonboundaries(p)	SNORA51(p);NOP56(p)	NA	NA	NA
cg10846129	chr20	2636016	2636016	1	+	cds(p);exons(p);intronexonboundaries(p)	NOP56(p)	NOP56	ENSG00000101361	10528
cg25812102	chr20	2636146	2636146	1	+	cds(p);exons(p);intronexonboundaries(p)	NOP56(p)	NOP56	ENSG00000101361	10528
cg13492856	chr20	2636391	2636391	1	+	cds(p);exons(p);intronexonboundaries(p)	NOP56(p)	NOP56	ENSG00000101361	10528
cg16117166	chr20	2636520	2636520	1	+	introns(p);intronexonboundaries(p)	NOP56(p)	NOP56	ENSG00000101361	10528
cg13891021	chr20	2636589	2636589	1	-	cds(p);exons(p);intronexonboundaries(p)	NOP56(p)	NA	NA	NA
cg01203331	chr20	2636597	2636597	1	-	cds(p);exons(p);intronexonboundaries(p)	NOP56(p)	NA	NA	NA
cg25757149	chr20	2636748	2636748	1	+	exons(p);introns(p);intronexonboundaries(p)	NOP56(p)	NOP56	ENSG00000101361	10528
cg22238006	chr20	2636959	2636959	1	-	introns(p);intronexonboundaries(p)	NOP56(p)	NA	NA	NA
cg25523633	chr20	2637111	2637111	1	+	cds(p);exons(p);intronexonboundaries(p)	NOP56(p)	NOP56	ENSG00000101361	10528
cg19818312	chr20	2637135	2637135	1	-	cds(p);exons(p);intronexonboundaries(p)	NOP56(p)	NA	NA	NA
cg18758453	chr20	2637177	2637177	1	-	cds(p);exons(p);intronexonboundaries(p)	NOP56(p)	NA	NA	NA
cg26604605	chr20	2637211	2637211	1	-	introns(p);intronexonboundaries(p)	NOP56(p)	NA	NA	NA
cg11356451	chr20	2637292	2637292	1	+	introns(p);intronexonboundaries(p)	NOP56(p)	NOP56	ENSG00000101361	10528
cg03112877	chr20	2637429	2637429	1	-	cds(p);exons(p);intronexonboundaries(p)	NOP56(p)	NA	NA	NA
cg16162018	chr20	2637439	2637439	1	+	cds(p);exons(p);intronexonboundaries(p)	NOP56(p)	NOP56	ENSG00000101361	10528
cg07941567	chr20	2637452	2637452	1	+	cds(p);exons(p);intronexonboundaries(p)	NOP56(p)	NOP56	ENSG00000101361	10528
cg05077865	chr20	2637470	2637470	1	+	cds(p);exons(p);intronexonboundaries(p)	NOP56(p)	NOP56	ENSG00000101361	10528
cg08216131	chr20	2637503	2637503	1	+	cds(p);exons(p);intronexonboundaries(p)	NOP56(p)	NOP56	ENSG00000101361	10528
cg25373401	chr20	2639009	2639009	1	-	exons(p);intronexonboundaries(m);3UTRs(p)	NOP56(p);IDH3B(m)	IDH3B	ENSG00000101365	3420
cg24617352	chr20	2639164	2639164	1	-	cds(m);exons(m);intronexonboundaries(m);3UTRs(m)	IDH3B(m)	IDH3B	ENSG00000101365	3420
cg16477098	chr20	2640655	2640655	1	+	introns(m);intronexonboundaries(m)	IDH3B(m)	NA	NA	NA
cg10684940	chr20	2640876	2640876	1	+	introns(m);intronexonboundaries(m)	IDH3B(m)	NA	NA	NA
cg15383386	chr20	2641139	2641139	1	-	cds(m);exons(m);intronexonboundaries(m);3UTRs(m)	IDH3B(m)	IDH3B	ENSG00000101365	3420
cg24534564	chr20	2641383	2641383	1	+	cds(m);5UTRs(m);exons(m);intronexonboundaries(m);3UTRs(m)	IDH3B(m)	NA	NA	NA
cg20658577	chr20	2642837	2642837	1	+	introns(m)	IDH3B(m)	NA	NA	NA
cg06317358	chr20	2644206	2644206	1	+	cds(m);5UTRs(m);exons(m);intronexonboundaries(m)	IDH3B(m)	NA	NA	NA
cg25146743	chr20	2644578	2644578	1	-	cds(m);5UTRs(m);exons(m);intronexonboundaries(m)	IDH3B(m)	IDH3B	ENSG00000101365	3420
cg23191772	chr20	2644649	2644649	1	+	cds(m);5UTRs(m);exons(m);intronexonboundaries(m)	IDH3B(m)	NA	NA	NA
cg14869992	chr20	2644756	2644756	1	-	introns(m);intronexonboundaries(m)	IDH3B(m)	IDH3B	ENSG00000101365	3420
cg01874871	chr20	2644800	2644800	1	+	cds(m);5UTRs(m);exons(m);firstexons(m);intronexonboundaries(m)	IDH3B(m)	NA	NA	NA
cg17973889	chr20	2644865	2644865	1	+	5UTRs(m);exons(m);firstexons(m);intronexonboundaries(m)	IDH3B(m)	NA	NA	NA
cg04254347	chr20	2644878	2644878	1	+	promoters(m);intronexonboundaries(m)	IDH3B(m)	NA	NA	NA
cg18862094	chr20	2644880	2644880	1	+	promoters(m);intronexonboundaries(m)	IDH3B(m)	NA	NA	NA
cg19662667	chr20	2644935	2644935	1	-	promoters(m);intronexonboundaries(m)	IDH3B(m)	IDH3B	ENSG00000101365	3420
cg10475341	chr20	2644958	2644958	1	-	promoters(m);intronexonboundaries(m)	IDH3B(m)	IDH3B	ENSG00000101365	3420
cg04788806	chr20	2645002	2645002	1	-	promoters(m);intronexonboundaries(m);lncrna(p)	IDH3B(m);RP4-686C3.7(p)	IDH3B	ENSG00000101365	3420
cg19851137	chr20	2645051	2645051	1	-	promoters(m);intronexonboundaries(m);lncrna(p)	IDH3B(m);RP4-686C3.7(p)	IDH3B	ENSG00000101365	3420
cg13419814	chr20	2645054	2645054	1	-	promoters(m);intronexonboundaries(m);lncrna(p)	IDH3B(m);RP4-686C3.7(p)	IDH3B	ENSG00000101365	3420
cg08868391	chr20	2645090	2645090	1	+	promoters(m);lncrna(p)	IDH3B(m);RP4-686C3.7(p)	RP4-686C3.7	NA	NA
cg23469025	chr20	2645106	2645106	1	+	promoters(m);lncrna(p)	IDH3B(m);RP4-686C3.7(p)	RP4-686C3.7	NA	NA
cg27161589	chr20	2645127	2645127	1	+	promoters(m);lncrna(p)	IDH3B(m);RP4-686C3.7(p)	RP4-686C3.7	NA	NA
cg11781091	chr20	2645434	2645434	1	-	promoters(m);lncrna(p)	IDH3B(m);RP4-686C3.7(p)	IDH3B	ENSG00000101365	3420
cg21813478	chr20	2645987	2645987	1	+	1to5kb(m);lncrna(p)	IDH3B(m);RP4-686C3.7(p)	RP4-686C3.7	NA	NA
cg25829531	chr20	2648594	2648594	1	+	1to5kb(m)	IDH3B(m)	NA	NA	NA
cg09488450	chr20	2652864	2652864	1	+	intergenic(b)	NA(b)	NA	NA	NA
cg26908773	chr20	2658307	2658307	1	+	intergenic(b)	NA(b)	NA	NA	NA
cg24499199	chr20	2665626	2665626	1	+	intergenic(b)	NA(b)	NA	NA	NA
cg09123507	chr20	2668712	2668712	1	-	1to5kb(p)	EBF4(p)	NA	NA	NA
cg23409488	chr20	2669026	2669026	1	+	1to5kb(p)	EBF4(p)	EBF4	ENSG00000088881	57593
cg15838351	chr20	2669255	2669255	1	-	1to5kb(p)	EBF4(p)	NA	NA	NA
cg16102007	chr20	2669538	2669538	1	+	1to5kb(p)	EBF4(p)	EBF4	ENSG00000088881	57593
cg03211880	chr20	2670147	2670147	1	+	1to5kb(p)	EBF4(p)	EBF4	ENSG00000088881	57593
cg13688599	chr20	2670413	2670413	1	+	1to5kb(p)	EBF4(p)	EBF4	ENSG00000088881	57593
cg01978937	chr20	2671574	2671574	1	-	1to5kb(p)	EBF4(p)	NA	NA	NA
cg03830082	chr20	2672100	2672100	1	-	1to5kb(p)	EBF4(p)	NA	NA	NA
cg10321670	chr20	2672363	2672363	1	+	1to5kb(p)	EBF4(p)	EBF4	ENSG00000088881	57593
cg15589477	chr20	2672567	2672567	1	-	promoters(p)	EBF4(p)	NA	NA	NA
cg03413144	chr20	2673000	2673000	1	-	promoters(p)	EBF4(p)	NA	NA	NA
cg03227128	chr20	2673003	2673003	1	-	promoters(p)	EBF4(p)	NA	NA	NA
cg15736978	chr20	2673202	2673202	1	+	promoters(p)	EBF4(p)	EBF4	ENSG00000088881	57593
cg10649494	chr20	2673604	2673604	1	-	5UTRs(p);exons(p);firstexons(p)	EBF4(p)	NA	NA	NA
cg14817043	chr20	2674229	2674229	1	-	introns(p);intronexonboundaries(p)	EBF4(p)	NA	NA	NA
cg27069372	chr20	2674270	2674270	1	+	introns(p);intronexonboundaries(p)	EBF4(p)	EBF4	ENSG00000088881	57593
cg12497914	chr20	2674285	2674285	1	+	introns(p);intronexonboundaries(p)	EBF4(p)	EBF4	ENSG00000088881	57593
cg00246386	chr20	2674548	2674548	1	+	introns(p)	EBF4(p)	EBF4	ENSG00000088881	57593
cg26332061	chr20	2674697	2674697	1	+	introns(p)	EBF4(p)	EBF4	ENSG00000088881	57593
cg13518079	chr20	2675072	2675072	1	-	introns(p)	EBF4(p)	NA	NA	NA
cg05857996	chr20	2675418	2675418	1	+	introns(p)	EBF4(p)	EBF4	ENSG00000088881	57593
cg16426670	chr20	2675996	2675996	1	+	introns(p)	EBF4(p)	EBF4	ENSG00000088881	57593
cg18284022	chr20	2676474	2676474	1	+	introns(p)	EBF4(p)	EBF4	ENSG00000088881	57593
cg20801892	chr20	2678368	2678368	1	-	introns(p)	EBF4(p)	NA	NA	NA
cg01857597	chr20	2682595	2682595	1	-	introns(p)	EBF4(p)	NA	NA	NA
cg11233865	chr20	2685745	2685745	1	-	introns(p)	EBF4(p)	NA	NA	NA
cg05219125	chr20	2686630	2686630	1	+	cds(p);exons(p);intronexonboundaries(p)	EBF4(p)	EBF4	ENSG00000088881	57593
cg18538110	chr20	2686659	2686659	1	+	cds(p);exons(p);intronexonboundaries(p)	EBF4(p)	EBF4	ENSG00000088881	57593
cg17684973	chr20	2686665	2686665	1	+	cds(p);exons(p);intronexonboundaries(p)	EBF4(p)	EBF4	ENSG00000088881	57593
cg20915351	chr20	2686860	2686860	1	+	cds(p);exons(p);intronexonboundaries(p)	EBF4(p)	EBF4	ENSG00000088881	57593
cg26091486	chr20	2687292	2687292	1	+	introns(p)	EBF4(p)	EBF4	ENSG00000088881	57593
cg24423435	chr20	2687363	2687363	1	-	introns(p)	EBF4(p)	NA	NA	NA
cg16841967	chr20	2689161	2689161	1	-	introns(p)	EBF4(p)	NA	NA	NA
cg13804600	chr20	2689489	2689489	1	+	introns(p)	EBF4(p)	EBF4	ENSG00000088881	57593
cg05238585	chr20	2690261	2690261	1	-	cds(p);exons(p);intronexonboundaries(p)	EBF4(p)	NA	NA	NA
cg14282721	chr20	2694093	2694093	1	+	introns(p)	EBF4(p)	EBF4	ENSG00000088881	57593
cg07474165	chr20	2710342	2710342	1	-	introns(p)	EBF4(p)	NA	NA	NA
cg16940170	chr20	2721048	2721048	1	-	introns(p)	EBF4(p)	NA	NA	NA
cg15935594	chr20	2724108	2724108	1	-	introns(p)	EBF4(p)	NA	NA	NA
cg08665359	chr20	2726430	2726430	1	+	introns(p)	EBF4(p)	EBF4	ENSG00000088881	57593
cg02625371	chr20	2727544	2727544	1	-	introns(p)	EBF4(p)	NA	NA	NA
cg23062096	chr20	2728576	2728576	1	+	introns(p)	EBF4(p)	EBF4	ENSG00000088881	57593
cg00102731	chr20	2729245	2729245	1	-	cds(p);exons(p);intronexonboundaries(p)	EBF4(p)	NA	NA	NA
cg25142905	chr20	2730076	2730076	1	+	cds(p);exons(p);intronexonboundaries(p)	EBF4(p)	EBF4	ENSG00000088881	57593
cg24263062	chr20	2730191	2730191	1	+	introns(p);intronexonboundaries(p)	EBF4(p)	EBF4	ENSG00000088881	57593
cg05825244	chr20	2730488	2730488	1	+	introns(p);intronexonboundaries(p)	EBF4(p)	EBF4	ENSG00000088881	57593
cg17069396	chr20	2731102	2731102	1	+	introns(p)	EBF4(p)	EBF4	ENSG00000088881	57593
cg23581541	chr20	2731176	2731176	1	-	introns(p)	EBF4(p)	NA	NA	NA
cg16931770	chr20	2731371	2731371	1	-	introns(p)	EBF4(p)	NA	NA	NA
cg04854343	chr20	2731560	2731560	1	+	introns(p)	EBF4(p)	EBF4	ENSG00000088881	57593
cg19623368	chr20	2732275	2732275	1	-	introns(p);intronexonboundaries(p)	EBF4(p)	NA	NA	NA
cg01377091	chr20	2732371	2732371	1	+	cds(p);exons(p);intronexonboundaries(p)	EBF4(p)	EBF4	ENSG00000088881	57593
cg19354148	chr20	2732612	2732612	1	-	cds(p);exons(p);intronexonboundaries(p)	EBF4(p)	NA	NA	NA
cg27563201	chr20	2732640	2732640	1	-	introns(p);intronexonboundaries(p)	EBF4(p)	NA	NA	NA
cg27486966	chr20	2732695	2732695	1	+	introns(p);intronexonboundaries(p)	EBF4(p)	EBF4	ENSG00000088881	57593
cg20826224	chr20	2732946	2732946	1	+	introns(p);intronexonboundaries(p)	EBF4(p)	EBF4	ENSG00000088881	57593
cg08074820	chr20	2733358	2733358	1	+	introns(p)	EBF4(p)	EBF4	ENSG00000088881	57593
cg06542865	chr20	2733698	2733698	1	+	introns(p)	EBF4(p)	EBF4	ENSG00000088881	57593
cg21171453	chr20	2734909	2734909	1	+	introns(p)	EBF4(p)	EBF4	ENSG00000088881	57593
cg13578002	chr20	2735123	2735123	1	-	introns(p)	EBF4(p)	NA	NA	NA
cg14959908	chr20	2736884	2736884	1	-	introns(p)	EBF4(p)	NA	NA	NA
cg24656098	chr20	2737242	2737242	1	+	introns(p)	EBF4(p)	EBF4	ENSG00000088881	57593
cg26576937	chr20	2739938	2739938	1	+	exons(p);intronexonboundaries(p);3UTRs(p)	EBF4(p)	EBF4	ENSG00000088881	57593
cg20177587	chr20	2741489	2741489	1	+	intergenic(b)	NA(b)	NA	NA	NA
cg17654094	chr20	2743277	2743277	1	+	intergenic(b)	NA(b)	NA	NA	NA
cg03630419	chr20	2743999	2743999	1	-	intergenic(b)	NA(b)	NA	NA	NA
cg14545544	chr20	2748969	2748969	1	+	intergenic(b)	NA(b)	NA	NA	NA
cg16726054	chr20	2750557	2750557	1	-	intergenic(b)	NA(b)	NA	NA	NA
cg05038747	chr20	2752413	2752413	1	+	intergenic(b)	NA(b)	NA	NA	NA
cg05014196	chr20	2759540	2759540	1	-	intergenic(b)	NA(b)	NA	NA	NA
cg08238901	chr20	2761658	2761658	1	+	intergenic(b)	NA(b)	NA	NA	NA
cg21603679	chr20	2774729	2774729	1	-	exons(m);3UTRs(m)	CPXM1(m)	CPXM1	ENSG00000088882	56265
cg05232576	chr20	2777921	2777921	1	-	cds(m);exons(m);intronexonboundaries(m)	CPXM1(m)	CPXM1	ENSG00000088882	56265
cg09630002	chr20	2778467	2778467	1	-	introns(m)	CPXM1(m)	CPXM1	ENSG00000088882	56265
cg26445608	chr20	2780114	2780114	1	+	introns(m)	CPXM1(m)	NA	NA	NA
cg15114440	chr20	2780680	2780680	1	-	introns(m)	CPXM1(m)	CPXM1	ENSG00000088882	56265
cg15547669	chr20	2781122	2781122	1	-	cds(m);exons(m);firstexons(m);intronexonboundaries(m)	CPXM1(m)	CPXM1	ENSG00000088882	56265
cg22304612	chr20	2781241	2781241	1	-	5UTRs(m);exons(m);firstexons(m);intronexonboundaries(m)	CPXM1(m)	CPXM1	ENSG00000088882	56265
cg07113642	chr20	2781262	2781262	1	-	5UTRs(m);exons(m);firstexons(m);intronexonboundaries(m)	CPXM1(m)	CPXM1	ENSG00000088882	56265
cg23448584	chr20	2781316	2781316	1	+	promoters(m);intronexonboundaries(m)	CPXM1(m)	NA	NA	NA
cg21459340	chr20	2781324	2781324	1	+	promoters(m);intronexonboundaries(m)	CPXM1(m)	NA	NA	NA
cg06327407	chr20	2781399	2781399	1	+	promoters(m);intronexonboundaries(m)	CPXM1(m)	NA	NA	NA
cg04611203	chr20	2781438	2781438	1	-	promoters(m);intronexonboundaries(m)	CPXM1(m)	CPXM1	ENSG00000088882	56265
cg11445123	chr20	2781478	2781478	1	+	promoters(m);intronexonboundaries(m)	CPXM1(m)	NA	NA	NA
cg12110677	chr20	2781483	2781483	1	+	promoters(m);intronexonboundaries(m)	CPXM1(m)	NA	NA	NA
cg06539804	chr20	2781489	2781489	1	+	promoters(m);intronexonboundaries(m)	CPXM1(m)	NA	NA	NA
cg04588840	chr20	2781685	2781685	1	+	promoters(m)	CPXM1(m)	NA	NA	NA
cg10850080	chr20	2782078	2782078	1	-	promoters(m)	CPXM1(m)	CPXM1	ENSG00000088882	56265
cg00512985	chr20	2782217	2782217	1	-	promoters(m)	CPXM1(m)	CPXM1	ENSG00000088882	56265
cg16498409	chr20	2782245	2782245	1	-	promoters(m)	CPXM1(m)	CPXM1	ENSG00000088882	56265
cg22620627	chr20	2782348	2782348	1	+	1to5kb(m)	CPXM1(m)	NA	NA	NA
cg08989726	chr20	2783642	2783642	1	+	1to5kb(m)	CPXM1(m)	NA	NA	NA
cg16848154	chr20	2785183	2785183	1	-	1to5kb(m)	CPXM1(m)	CPXM1	ENSG00000088882	56265
cg17339118	chr20	2785313	2785313	1	-	1to5kb(m)	CPXM1(m)	CPXM1	ENSG00000088882	56265
cg24890882	chr20	2788023	2788023	1	-	intergenic(b)	NA(b)	NA	NA	NA
cg13748921	chr20	2788203	2788203	1	-	intergenic(b)	NA(b)	NA	NA	NA
cg06022974	chr20	2788632	2788632	1	-	intergenic(b)	NA(b)	NA	NA	NA
cg14449309	chr20	2794627	2794627	1	-	1to5kb(p)	C20orf141(p);TMEM239(p);NA(p)	NA	NA	NA
cg20331102	chr20	2794706	2794706	1	-	promoters(p);1to5kb(p)	C20orf141(p);TMEM239(p);NA(p)	NA	NA	NA
cg11861097	chr20	2794877	2794877	1	+	promoters(p);1to5kb(p)	C20orf141(p);TMEM239(p);NA(p)	C20orf141&TMEM239	ENSG00000258713&ENSG00000198326	128653&100288797
cg13672800	chr20	2795194	2795194	1	+	promoters(p);1to5kb(p)	C20orf141(p);TMEM239(p);NA(p)	C20orf141&TMEM239	ENSG00000258713&ENSG00000198326	128653&100288797
cg15013617	chr20	2795378	2795378	1	+	promoters(p);1to5kb(p)	C20orf141(p);TMEM239(p);NA(p)	C20orf141&TMEM239	ENSG00000258713&ENSG00000198326	128653&100288797
cg18157896	chr20	2795593	2795593	1	+	promoters(p);1to5kb(p)	C20orf141(p);TMEM239(p);NA(p)	C20orf141&TMEM239	ENSG00000258713&ENSG00000198326	128653&100288797
cg01143454	chr20	2795601	2795601	1	+	promoters(p);1to5kb(p);intronexonboundaries(p)	C20orf141(p);TMEM239(p);NA(p)	C20orf141&TMEM239	ENSG00000258713&ENSG00000198326	128653&100288797
cg02594500	chr20	2796128	2796128	1	-	promoters(p);1to5kb(p);introns(p);intronexonboundaries(p)	TMEM239(p);NA(p);C20orf141(p)	NA	NA	NA
cg14834078	chr20	2796729	2796729	1	-	promoters(p);introns(p)	TMEM239(p);NA(p)	NA	NA	NA
cg01074413	chr20	2796836	2796836	1	-	promoters(p);introns(p)	TMEM239(p);NA(p)	NA	NA	NA
cg01000812	chr20	2796844	2796844	1	-	promoters(p);introns(p)	TMEM239(p);NA(p)	NA	NA	NA
cg04405075	chr20	2796872	2796872	1	-	promoters(p);introns(p)	TMEM239(p);NA(p)	NA	NA	NA
cg21828173	chr20	2797023	2797023	1	+	promoters(p);5UTRs(p);exons(p);firstexons(p);introns(p);intronexonboundaries(p)	NA(p);TMEM239(p)	TMEM239	ENSG00000198326	100288797
cg17656720	chr20	2797303	2797303	1	-	cds(p);exons(p);firstexons(p);intronexonboundaries(p)	TMEM239(p);NA(p)	NA	NA	NA
cg27609986	chr20	2797501	2797501	1	+	cds(p);exons(p);firstexons(p)	TMEM239(p);NA(p)	TMEM239	ENSG00000198326	100288797
cg18164281	chr20	2797721	2797721	1	-	exons(p);3UTRs(p)	TMEM239(p)	NA	NA	NA
cg03585974	chr20	2800511	2800511	1	+	intergenic(b)	NA(b)	NA	NA	NA
cg19317211	chr20	2801711	2801711	1	-	intergenic(b)	NA(b)	NA	NA	NA
cg06365303	chr20	2801844	2801844	1	-	intergenic(b)	NA(b)	NA	NA	NA
cg09311683	chr20	2801995	2801995	1	-	intergenic(b)	NA(b)	NA	NA	NA
cg14233017	chr20	2802181	2802181	1	-	enhancers(b);intergenic(b)	NA(b)	NA	NA	NA
cg22071067	chr20	2802307	2802307	1	+	intergenic(b)	NA(b)	NA	NA	NA
cg21524225	chr20	2812411	2812411	1	+	intergenic(b)	NA(b)	NA	NA	NA
cg15122013	chr20	2817572	2817572	1	-	1to5kb(p);introns(m)	VPS16(p);PCED1A(m)	PCED1A	ENSG00000132635	64773
cg00739123	chr20	2819336	2819336	1	-	1to5kb(p);cds(m);exons(m);intronexonboundaries(m)	VPS16(p);PCED1A(m)	PCED1A	ENSG00000132635	64773
cg21474526	chr20	2820040	2820040	1	-	1to5kb(p);introns(m);intronexonboundaries(m)	VPS16(p);PCED1A(m)	PCED1A	ENSG00000132635	64773
cg00306090	chr20	2820742	2820742	1	-	promoters(p);introns(m);intronexonboundaries(m)	VPS16(p);PCED1A(m)	PCED1A	ENSG00000132635	64773
cg06726390	chr20	2820927	2820927	1	+	promoters(p);5UTRs(m);exons(m);firstexons(m);introns(m)	VPS16(p);PCED1A(m)	VPS16	ENSG00000215305	64601
cg04787211	chr20	2820954	2820954	1	+	promoters(p);5UTRs(m);exons(m);firstexons(m);introns(m)	VPS16(p);PCED1A(m)	VPS16	ENSG00000215305	64601
cg22442910	chr20	2821081	2821081	1	+	promoters(p);5UTRs(m);exons(m);firstexons(m);introns(m)	VPS16(p);PCED1A(m)	VPS16	ENSG00000215305	64601
cg25062357	chr20	2821267	2821267	1	-	promoters(p);5UTRs(m);exons(m);firstexons(m);introns(m);intronexonboundaries(m)	VPS16(p);PCED1A(m)	PCED1A	ENSG00000132635	64773
cg00231920	chr20	2821308	2821308	1	-	promoters(p);5UTRs(m);exons(m);firstexons(m);introns(m);intronexonboundaries(m)	VPS16(p);PCED1A(m)	PCED1A	ENSG00000132635	64773
cg20345605	chr20	2821310	2821310	1	-	promoters(p);5UTRs(m);exons(m);firstexons(m);introns(m);intronexonboundaries(m)	VPS16(p);PCED1A(m)	PCED1A	ENSG00000132635	64773
cg12680326	chr20	2821316	2821316	1	-	promoters(p);5UTRs(m);exons(m);firstexons(m);introns(m);intronexonboundaries(m)	VPS16(p);PCED1A(m)	PCED1A	ENSG00000132635	64773
cg14975961	chr20	2821322	2821322	1	-	promoters(p);5UTRs(m);exons(m);firstexons(m);introns(m);intronexonboundaries(m)	VPS16(p);PCED1A(m)	PCED1A	ENSG00000132635	64773
cg00324693	chr20	2821357	2821357	1	+	promoters(p);promoters(m);introns(m);intronexonboundaries(m)	VPS16(p);PCED1A(m)	VPS16	ENSG00000215305	64601
cg00630453	chr20	2821369	2821369	1	+	promoters(p);promoters(m);introns(m);intronexonboundaries(m)	VPS16(p);PCED1A(m)	VPS16	ENSG00000215305	64601
cg10729317	chr20	2821390	2821390	1	+	promoters(m);5UTRs(p);exons(p);firstexons(p);introns(m);intronexonboundaries(m)	PCED1A(m);VPS16(p)	VPS16	ENSG00000215305	64601
cg07743799	chr20	2821434	2821434	1	+	promoters(m);cds(p);exons(p);firstexons(p);introns(m);intronexonboundaries(m)	PCED1A(m);VPS16(p)	VPS16	ENSG00000215305	64601
cg02852436	chr20	2821472	2821472	1	+	promoters(m);cds(p);exons(p);firstexons(p);introns(m);intronexonboundaries(m)	PCED1A(m);VPS16(p)	VPS16	ENSG00000215305	64601
cg25162828	chr20	2821765	2821765	1	+	promoters(m);5UTRs(m);exons(m);firstexons(m);introns(p);intronexonboundaries(m)	PCED1A(m);VPS16(p)	VPS16	ENSG00000215305	64601
cg07884474	chr20	2821816	2821816	1	-	promoters(m);5UTRs(m);exons(m);firstexons(m);introns(p);intronexonboundaries(m)	PCED1A(m);VPS16(p)	PCED1A	ENSG00000132635	64773
cg13302369	chr20	2821941	2821941	1	-	promoters(m);introns(p);intronexonboundaries(m)	PCED1A(m);VPS16(p)	PCED1A	ENSG00000132635	64773
cg23147317	chr20	2821971	2821971	1	-	promoters(m);introns(p);intronexonboundaries(m)	PCED1A(m);VPS16(p)	PCED1A	ENSG00000132635	64773
cg17758496	chr20	2822002	2822002	1	-	promoters(m);introns(p);intronexonboundaries(m)	PCED1A(m);VPS16(p)	PCED1A	ENSG00000132635	64773
cg06552958	chr20	2822051	2822051	1	+	promoters(m);introns(p);intronexonboundaries(m)	PCED1A(m);VPS16(p)	VPS16	ENSG00000215305	64601
cg13761004	chr20	2822087	2822087	1	-	promoters(m);introns(p);intronexonboundaries(m)	PCED1A(m);VPS16(p)	PCED1A	ENSG00000132635	64773
cg22547004	chr20	2822133	2822133	1	+	promoters(m);introns(p)	PCED1A(m);VPS16(p)	VPS16	ENSG00000215305	64601
cg17092509	chr20	2822144	2822144	1	+	promoters(m);introns(p)	PCED1A(m);VPS16(p)	VPS16	ENSG00000215305	64601
cg23462402	chr20	2822804	2822804	1	+	promoters(m);1to5kb(m);introns(p)	PCED1A(m);VPS16(p)	VPS16	ENSG00000215305	64601
cg25318456	chr20	2825224	2825224	1	-	1to5kb(m);introns(p)	PCED1A(m);VPS16(p)	PCED1A	ENSG00000132635	64773
cg16673514	chr20	2832607	2832607	1	+	introns(p)	VPS16(p)	VPS16	ENSG00000215305	64601
cg05562019	chr20	2833657	2833657	1	-	introns(p)	VPS16(p)	NA	NA	NA
cg17100412	chr20	2840074	2840074	1	-	1to5kb(p);introns(p)	VPS16(p);PTPRA(p)	NA	NA	NA
cg07570068	chr20	2840720	2840720	1	+	1to5kb(p);cds(p);exons(p);intronexonboundaries(p)	VPS16(p);PTPRA(p)	VPS16&PTPRA	ENSG00000215305&ENSG00000132670	64601&5786
cg15533884	chr20	2840755	2840755	1	+	1to5kb(p);cds(p);exons(p);intronexonboundaries(p)	VPS16(p);PTPRA(p)	VPS16&PTPRA	ENSG00000215305&ENSG00000132670	64601&5786
cg05897486	chr20	2841254	2841254	1	+	1to5kb(p);introns(p);intronexonboundaries(p)	VPS16(p);PTPRA(p)	VPS16&PTPRA	ENSG00000215305&ENSG00000132670	64601&5786
cg22301987	chr20	2841438	2841438	1	-	1to5kb(p);cds(p);exons(p);intronexonboundaries(p)	VPS16(p);PTPRA(p)	NA	NA	NA
cg15356336	chr20	2841503	2841503	1	-	1to5kb(p);cds(p);exons(p);intronexonboundaries(p)	VPS16(p);PTPRA(p)	NA	NA	NA
cg10675213	chr20	2841539	2841539	1	+	1to5kb(p);introns(p);intronexonboundaries(p)	VPS16(p);PTPRA(p)	VPS16&PTPRA	ENSG00000215305&ENSG00000132670	64601&5786
cg13126926	chr20	2841617	2841617	1	+	1to5kb(p);cds(p);exons(p);intronexonboundaries(p)	VPS16(p);PTPRA(p)	VPS16&PTPRA	ENSG00000215305&ENSG00000132670	64601&5786
cg08034818	chr20	2842500	2842500	1	-	promoters(p);1to5kb(p);cds(p);exons(p);introns(p);intronexonboundaries(p)	VPS16(p);PTPRA(p)	NA	NA	NA
cg03560821	chr20	2842523	2842523	1	+	promoters(p);1to5kb(p);cds(p);exons(p);introns(p);intronexonboundaries(p)	VPS16(p);PTPRA(p)	VPS16&PTPRA	ENSG00000215305&ENSG00000132670	64601&5786
cg17810189	chr20	2842961	2842961	1	+	promoters(p);1to5kb(p);introns(p)	VPS16(p);PTPRA(p)	VPS16&PTPRA	ENSG00000215305&ENSG00000132670	64601&5786
cg08680815	chr20	2843051	2843051	1	-	promoters(p);1to5kb(p);introns(p);intronexonboundaries(p)	VPS16(p);PTPRA(p)	NA	NA	NA
cg00176879	chr20	2843525	2843525	1	+	1to5kb(p);cds(p);exons(p);firstexons(p);introns(p);intronexonboundaries(p)	PTPRA(p);VPS16(p)	PTPRA&VPS16	ENSG00000132670&ENSG00000215305	5786&64601
cg12688320	chr20	2843565	2843565	1	-	1to5kb(p);cds(p);exons(p);firstexons(p);introns(p);intronexonboundaries(p)	PTPRA(p);VPS16(p)	NA	NA	NA
cg16927825	chr20	2843646	2843646	1	+	1to5kb(p);introns(p);intronexonboundaries(p)	PTPRA(p);VPS16(p)	PTPRA&VPS16	ENSG00000132670&ENSG00000215305	5786&64601
cg13525468	chr20	2843697	2843697	1	+	1to5kb(p);introns(p);intronexonboundaries(p)	PTPRA(p);VPS16(p)	PTPRA&VPS16	ENSG00000132670&ENSG00000215305	5786&64601
cg24687794	chr20	2843774	2843774	1	-	1to5kb(p);introns(p);intronexonboundaries(p)	PTPRA(p);VPS16(p)	NA	NA	NA
cg05071493	chr20	2844659	2844659	1	+	promoters(p);cds(p);exons(p);intronexonboundaries(p)	PTPRA(p);VPS16(p)	PTPRA&VPS16	ENSG00000132670&ENSG00000215305	5786&64601
cg23001725	chr20	2844678	2844678	1	-	promoters(p);cds(p);exons(p);intronexonboundaries(p)	PTPRA(p);VPS16(p)	NA	NA	NA
cg09915983	chr20	2844691	2844691	1	-	promoters(p);cds(p);exons(p);intronexonboundaries(p)	PTPRA(p);VPS16(p)	NA	NA	NA
cg23719322	chr20	2844709	2844709	1	-	promoters(p);cds(p);exons(p);intronexonboundaries(p)	PTPRA(p);VPS16(p)	NA	NA	NA
cg04068601	chr20	2844713	2844713	1	+	promoters(p);cds(p);exons(p);intronexonboundaries(p)	PTPRA(p);VPS16(p)	PTPRA&VPS16	ENSG00000132670&ENSG00000215305	5786&64601
cg24989417	chr20	2844843	2844843	1	-	cds(p);5UTRs(p);exons(p);firstexons(p);intronexonboundaries(p)	VPS16(p);PTPRA(p)	NA	NA	NA
cg03115886	chr20	2845218	2845218	1	-	cds(p);5UTRs(p);exons(p);intronexonboundaries(p)	VPS16(p);PTPRA(p)	NA	NA	NA
cg08279214	chr20	2845844	2845844	1	+	cds(p);5UTRs(p);exons(p);intronexonboundaries(p)	VPS16(p);PTPRA(p)	VPS16&PTPRA	ENSG00000215305&ENSG00000132670	64601&5786
cg25727293	chr20	2846624	2846624	1	+	introns(p)	VPS16(p);PTPRA(p)	VPS16&PTPRA	ENSG00000215305&ENSG00000132670	64601&5786
cg13630574	chr20	2847327	2847327	1	-	exons(p);introns(p);3UTRs(p)	VPS16(p);PTPRA(p)	NA	NA	NA
cg16166442	chr20	2848872	2848872	1	+	introns(p)	PTPRA(p)	PTPRA	ENSG00000132670	5786
cg23904377	chr20	2852292	2852292	1	-	1to5kb(p);introns(p)	PTPRA(p)	NA	NA	NA
cg01608477	chr20	2852507	2852507	1	-	1to5kb(p);introns(p)	PTPRA(p)	NA	NA	NA
cg00661753	chr20	2853149	2853149	1	-	promoters(p);introns(p)	PTPRA(p)	NA	NA	NA
cg03030685	chr20	2853339	2853339	1	-	promoters(p);introns(p)	PTPRA(p)	NA	NA	NA
cg08303890	chr20	2853464	2853464	1	+	promoters(p);introns(p)	PTPRA(p)	PTPRA	ENSG00000132670	5786
cg01048080	chr20	2853896	2853896	1	-	promoters(p);introns(p)	PTPRA(p)	NA	NA	NA
cg20080039	chr20	2853902	2853902	1	-	promoters(p);introns(p)	PTPRA(p)	NA	NA	NA
cg20675196	chr20	2854059	2854059	1	+	promoters(p);introns(p)	PTPRA(p)	PTPRA	ENSG00000132670	5786
cg25986670	chr20	2854063	2854063	1	+	promoters(p);introns(p)	PTPRA(p)	PTPRA	ENSG00000132670	5786
cg15607618	chr20	2854069	2854069	1	+	promoters(p);introns(p)	PTPRA(p)	PTPRA	ENSG00000132670	5786
cg14727438	chr20	2854131	2854131	1	-	promoters(p);introns(p)	PTPRA(p)	NA	NA	NA
cg23871527	chr20	2854169	2854169	1	-	5UTRs(p);exons(p);firstexons(p);introns(p)	PTPRA(p)	NA	NA	NA
cg15157791	chr20	2854198	2854198	1	+	5UTRs(p);exons(p);firstexons(p);introns(p)	PTPRA(p)	PTPRA	ENSG00000132670	5786
cg21457839	chr20	2854634	2854634	1	+	introns(p)	PTPRA(p)	PTPRA	ENSG00000132670	5786
cg24983189	chr20	2855312	2855312	1	+	enhancers(b);introns(p)	NA(b);PTPRA(p)	PTPRA	ENSG00000132670	5786
cg24508105	chr20	2857557	2857557	1	+	introns(p)	PTPRA(p)	PTPRA	ENSG00000132670	5786
cg05504059	chr20	2859901	2859901	1	+	introns(p)	PTPRA(p)	PTPRA	ENSG00000132670	5786
cg03914820	chr20	2864932	2864932	1	+	introns(p)	PTPRA(p)	PTPRA	ENSG00000132670	5786
cg14002969	chr20	2865783	2865783	1	+	introns(p)	PTPRA(p)	PTPRA	ENSG00000132670	5786
cg01654778	chr20	2871510	2871510	1	-	introns(p)	PTPRA(p)	NA	NA	NA
cg06156035	chr20	2873702	2873702	1	+	introns(p)	PTPRA(p)	PTPRA	ENSG00000132670	5786
cg17131410	chr20	2882140	2882140	1	+	introns(p)	PTPRA(p)	PTPRA	ENSG00000132670	5786
cg03467065	chr20	2895500	2895500	1	-	introns(p)	PTPRA(p)	NA	NA	NA
cg03443360	chr20	2902387	2902387	1	+	1to5kb(p);introns(p)	PTPRA(p)	PTPRA	ENSG00000132670	5786
cg11086127	chr20	2902436	2902436	1	+	1to5kb(p);introns(p)	PTPRA(p)	PTPRA	ENSG00000132670	5786
cg01118119	chr20	2905909	2905909	1	-	introns(p)	PTPRA(p)	NA	NA	NA
cg21278103	chr20	2928233	2928233	1	-	introns(p)	PTPRA(p)	NA	NA	NA
cg05234450	chr20	2954376	2954376	1	-	introns(p)	PTPRA(p)	NA	NA	NA
cg09294988	chr20	2959268	2959268	1	+	introns(p)	PTPRA(p)	PTPRA	ENSG00000132670	5786
cg08234332	chr20	2962589	2962589	1	-	1to5kb(p);introns(p)	PTPRA(p)	NA	NA	NA
cg27423323	chr20	2963112	2963112	1	+	1to5kb(p);introns(p)	PTPRA(p)	PTPRA	ENSG00000132670	5786
cg13004877	chr20	2965482	2965482	1	-	1to5kb(p);introns(p)	PTPRA(p)	NA	NA	NA
cg03782775	chr20	2967463	2967463	1	-	cds(p);5UTRs(p);exons(p);firstexons(p)	PTPRA(p)	NA	NA	NA
cg09957015	chr20	2992805	2992805	1	+	introns(p)	PTPRA(p)	PTPRA	ENSG00000132670	5786
cg09507212	chr20	3003365	3003365	1	-	cds(p);exons(p);intronexonboundaries(p)	PTPRA(p)	NA	NA	NA
cg08667379	chr20	3016534	3016534	1	+	cds(p);exons(p);intronexonboundaries(p)	PTPRA(p)	PTPRA	ENSG00000132670	5786
cg26863380	chr20	3019146	3019146	1	+	exons(p);3UTRs(p)	PTPRA(p)	PTPRA	ENSG00000132670	5786
cg01583485	chr20	3022925	3022925	1	+	1to5kb(p)	GNRH2(p);MRPS26(p)	GNRH2&MRPS26	ENSG00000125787&ENSG00000125901	2797&64949
cg23848712	chr20	3022992	3022992	1	-	1to5kb(p)	GNRH2(p);MRPS26(p)	NA	NA	NA
cg23175311	chr20	3023222	3023222	1	+	1to5kb(p)	GNRH2(p);MRPS26(p)	GNRH2&MRPS26	ENSG00000125787&ENSG00000125901	2797&64949
cg04267184	chr20	3023418	3023418	1	+	promoters(p);1to5kb(p)	GNRH2(p);MRPS26(p)	GNRH2&MRPS26	ENSG00000125787&ENSG00000125901	2797&64949
cg07691004	chr20	3024107	3024107	1	+	promoters(p);1to5kb(p)	GNRH2(p);MRPS26(p)	GNRH2&MRPS26	ENSG00000125787&ENSG00000125901	2797&64949
cg08436467	chr20	3024166	3024166	1	-	promoters(p);1to5kb(p)	GNRH2(p);MRPS26(p)	NA	NA	NA
cg07549715	chr20	3024204	3024204	1	-	promoters(p);1to5kb(p)	GNRH2(p);MRPS26(p)	NA	NA	NA
cg19745373	chr20	3024368	3024368	1	-	1to5kb(p);introns(p)	MRPS26(p);GNRH2(p)	NA	NA	NA
cg06345365	chr20	3024589	3024589	1	+	1to5kb(p);introns(p)	MRPS26(p);GNRH2(p)	MRPS26&GNRH2	ENSG00000125901&ENSG00000125787	64949&2797
cg25988219	chr20	3024646	3024646	1	-	1to5kb(p);introns(p)	MRPS26(p);GNRH2(p)	NA	NA	NA
cg07555100	chr20	3024843	3024843	1	+	1to5kb(p);introns(p)	MRPS26(p);GNRH2(p)	MRPS26&GNRH2	ENSG00000125901&ENSG00000125787	64949&2797
cg26060255	chr20	3025968	3025968	1	+	promoters(p);introns(p)	MRPS26(p);GNRH2(p)	MRPS26&GNRH2	ENSG00000125901&ENSG00000125787	64949&2797
cg00501952	chr20	3026029	3026029	1	+	promoters(p);introns(p)	MRPS26(p);GNRH2(p)	MRPS26&GNRH2	ENSG00000125901&ENSG00000125787	64949&2797
cg20758104	chr20	3026312	3026312	1	-	promoters(p);introns(p);intronexonboundaries(p)	MRPS26(p);GNRH2(p)	NA	NA	NA
cg03056465	chr20	3026350	3026350	1	+	promoters(p);cds(p);exons(p);intronexonboundaries(p)	MRPS26(p);GNRH2(p)	MRPS26&GNRH2	ENSG00000125901&ENSG00000125787	64949&2797
cg04400631	chr20	3026418	3026418	1	-	promoters(p);intronexonboundaries(p)	MRPS26(p);GNRH2(p)	NA	NA	NA
cg24504518	chr20	3026553	3026553	1	-	promoters(p)	MRPS26(p)	NA	NA	NA
cg15419313	chr20	3026568	3026568	1	-	promoters(p)	MRPS26(p)	NA	NA	NA
cg17300311	chr20	3026576	3026576	1	-	promoters(p)	MRPS26(p)	NA	NA	NA
cg03922571	chr20	3026614	3026614	1	+	promoters(p)	MRPS26(p)	MRPS26	ENSG00000125901	64949
cg05138699	chr20	3026656	3026656	1	-	promoters(p)	MRPS26(p)	NA	NA	NA
cg13740771	chr20	3026904	3026904	1	-	cds(p);exons(p);firstexons(p);intronexonboundaries(p)	MRPS26(p)	NA	NA	NA
cg07357256	chr20	3027028	3027028	1	-	cds(p);exons(p);intronexonboundaries(p)	MRPS26(p)	NA	NA	NA
cg20133923	chr20	3027467	3027467	1	+	introns(p)	MRPS26(p)	MRPS26	ENSG00000125901	64949
cg05961802	chr20	3028723	3028723	1	+	exons(p);3UTRs(p)	MRPS26(p)	MRPS26	ENSG00000125901	64949
cg25472862	chr20	3030247	3030247	1	-	intergenic(b)	NA(b)	NA	NA	NA
cg09761742	chr20	3034628	3034628	1	+	intergenic(b)	NA(b)	NA	NA	NA
cg06220960	chr20	3047422	3047422	1	-	1to5kb(p)	OXT(p)	NA	NA	NA
cg10549227	chr20	3048294	3048294	1	-	1to5kb(p)	OXT(p)	NA	NA	NA
cg05270535	chr20	3050335	3050335	1	-	1to5kb(p)	OXT(p)	NA	NA	NA
cg09129163	chr20	3050786	3050786	1	+	1to5kb(p)	OXT(p)	OXT	ENSG00000101405	5020
cg07597882	chr20	3051493	3051493	1	-	promoters(p)	OXT(p)	NA	NA	NA
cg04528380	chr20	3051528	3051528	1	-	promoters(p)	OXT(p)	NA	NA	NA
cg04731988	chr20	3051954	3051954	1	+	promoters(p)	OXT(p)	OXT	ENSG00000101405	5020
cg19776589	chr20	3052058	3052058	1	+	promoters(p)	OXT(p)	OXT	ENSG00000101405	5020
cg07747220	chr20	3052115	3052115	1	+	promoters(p)	OXT(p)	OXT	ENSG00000101405	5020
cg16887334	chr20	3052151	3052151	1	+	promoters(p)	OXT(p)	OXT	ENSG00000101405	5020
cg13285174	chr20	3052221	3052221	1	+	promoters(p)	OXT(p)	OXT	ENSG00000101405	5020
cg26267561	chr20	3052224	3052224	1	+	promoters(p)	OXT(p)	OXT	ENSG00000101405	5020
cg01644611	chr20	3052253	3052253	1	+	promoters(p)	OXT(p)	OXT	ENSG00000101405	5020
cg13725599	chr20	3052262	3052262	1	+	promoters(p)	OXT(p)	OXT	ENSG00000101405	5020
cg19592472	chr20	3052274	3052274	1	+	5UTRs(p);exons(p);firstexons(p)	OXT(p)	OXT	ENSG00000101405	5020
cg26955850	chr20	3052345	3052345	1	+	cds(p);exons(p);firstexons(p)	OXT(p)	OXT	ENSG00000101405	5020
cg09774842	chr20	3052483	3052483	1	+	introns(p)	OXT(p)	OXT	ENSG00000101405	5020
cg06404175	chr20	3052692	3052692	1	+	introns(p);intronexonboundaries(p)	OXT(p)	OXT	ENSG00000101405	5020
cg12099952	chr20	3053037	3053037	1	+	cds(p);exons(p);intronexonboundaries(p)	OXT(p)	OXT	ENSG00000101405	5020
cg20245439	chr20	3053196	3053196	1	-	intronexonboundaries(p);intergenic(b)	OXT(p);NA(b)	NA	NA	NA
cg18293437	chr20	3055544	3055544	1	-	intergenic(b)	NA(b)	NA	NA	NA
cg15642438	chr20	3057581	3057581	1	+	intergenic(b)	NA(b)	NA	NA	NA
cg16339225	chr20	3058312	3058312	1	+	intergenic(b)	NA(b)	NA	NA	NA
cg25690209	chr20	3060009	3060009	1	+	intergenic(b)	NA(b)	NA	NA	NA
cg05844798	chr20	3062344	3062344	1	+	intergenic(b)	NA(b)	NA	NA	NA
cg14065127	chr20	3063238	3063238	1	-	exons(m);3UTRs(m)	AVP(m)	AVP	ENSG00000101200	551
cg25673357	chr20	3063586	3063586	1	+	introns(m);intronexonboundaries(m)	AVP(m)	NA	NA	NA
cg03279206	chr20	3064001	3064001	1	+	introns(m);intronexonboundaries(m)	AVP(m)	NA	NA	NA
cg04360210	chr20	3064015	3064015	1	+	introns(m);intronexonboundaries(m)	AVP(m)	NA	NA	NA
cg25551168	chr20	3065343	3065343	1	-	5UTRs(m);exons(m);firstexons(m);intronexonboundaries(m)	AVP(m)	AVP	ENSG00000101200	551
cg16536918	chr20	3065403	3065403	1	-	promoters(m);intronexonboundaries(m)	AVP(m)	AVP	ENSG00000101200	551
cg05136169	chr20	3065473	3065473	1	+	promoters(m);intronexonboundaries(m)	AVP(m)	NA	NA	NA
cg02187522	chr20	3065488	3065488	1	+	promoters(m);intronexonboundaries(m)	AVP(m)	NA	NA	NA
cg04632887	chr20	3065559	3065559	1	+	promoters(m);intronexonboundaries(m)	AVP(m)	NA	NA	NA
cg23169111	chr20	3065582	3065582	1	+	promoters(m)	AVP(m)	NA	NA	NA
cg15313891	chr20	3065584	3065584	1	+	promoters(m)	AVP(m)	NA	NA	NA
cg24025566	chr20	3065698	3065698	1	-	promoters(m)	AVP(m)	AVP	ENSG00000101200	551
cg23035419	chr20	3066014	3066014	1	+	promoters(m)	AVP(m)	NA	NA	NA
cg15189567	chr20	3066643	3066643	1	+	1to5kb(m)	AVP(m)	NA	NA	NA
cg11125847	chr20	3068755	3068755	1	-	1to5kb(m)	AVP(m)	AVP	ENSG00000101200	551
cg11997246	chr20	3069374	3069374	1	-	1to5kb(m)	AVP(m)	AVP	ENSG00000101200	551
cg06803406	chr20	3071383	3071383	1	+	intergenic(b)	NA(b)	NA	NA	NA
cg05407895	chr20	3072381	3072381	1	+	intergenic(b)	NA(b)	NA	NA	NA
cg07000438	chr20	3073301	3073301	1	+	intergenic(b)	NA(b)	NA	NA	NA
cg07983905	chr20	3073561	3073561	1	+	intergenic(b)	NA(b)	NA	NA	NA
cg11962310	chr20	3073916	3073916	1	+	intergenic(b)	NA(b)	NA	NA	NA
cg08042223	chr20	3074231	3074231	1	+	intergenic(b)	NA(b)	NA	NA	NA
cg22832788	chr20	3074726	3074726	1	+	enhancers(b);intergenic(b)	NA(b)	NA	NA	NA
cg01052838	chr20	3075251	3075251	1	-	intergenic(b)	NA(b)	NA	NA	NA
cg11089493	chr20	3076409	3076409	1	-	intergenic(b)	NA(b)	NA	NA	NA
cg09150130	chr20	3083101	3083101	1	-	1to5kb(p)	UBOX5-AS1(p)	NA	NA	NA
cg07416811	chr20	3083885	3083885	1	-	1to5kb(p)	UBOX5-AS1(p)	NA	NA	NA
cg21442356	chr20	3086252	3086252	1	+	1to5kb(p)	UBOX5-AS1(p)	UBOX5-AS1	ENSG00000235958	100134015
cg26245366	chr20	3086736	3086736	1	+	promoters(p)	UBOX5-AS1(p)	UBOX5-AS1	ENSG00000235958	100134015
cg21533389	chr20	3086779	3086779	1	+	promoters(p)	UBOX5-AS1(p)	UBOX5-AS1	ENSG00000235958	100134015
cg14171928	chr20	3087359	3087359	1	-	promoters(p)	UBOX5-AS1(p)	NA	NA	NA
cg04889827	chr20	3087395	3087395	1	+	promoters(p)	UBOX5-AS1(p)	UBOX5-AS1	ENSG00000235958	100134015
cg04682020	chr20	3088131	3088131	1	-	exons(p);firstexons(p);lncrna(p)	UBOX5-AS1(p)	NA	NA	NA
cg14485205	chr20	3088152	3088152	1	+	exons(p);firstexons(p);lncrna(p)	UBOX5-AS1(p)	UBOX5-AS1	ENSG00000235958	100134015
cg09127015	chr20	3089049	3089049	1	+	exons(m);introns(p);3UTRs(m);lncrna(p)	UBOX5(m);UBOX5-AS1(p)	UBOX5-AS1	ENSG00000235958	100134015
cg20350318	chr20	3091342	3091342	1	+	exons(p);introns(m);intronexonboundaries(p);lncrna(p)	UBOX5-AS1(p);UBOX5(m)	UBOX5-AS1	ENSG00000235958	100134015
cg02439189	chr20	3096098	3096098	1	-	cds(m);exons(m);introns(p);introns(m);intronexonboundaries(m);lncrna(p)	UBOX5(m);UBOX5-AS1(p)	UBOX5	ENSG00000185019	22888
cg13000292	chr20	3096955	3096955	1	+	introns(p);introns(m);lncrna(p)	UBOX5-AS1(p);UBOX5(m)	UBOX5-AS1	ENSG00000235958	100134015
cg22099521	chr20	3098760	3098760	1	-	introns(p);introns(m);lncrna(p)	UBOX5-AS1(p);UBOX5(m)	UBOX5	ENSG00000185019	22888
cg17607545	chr20	3101899	3101899	1	-	introns(p);introns(m);lncrna(p)	UBOX5-AS1(p);UBOX5(m)	UBOX5	ENSG00000185019	22888
cg13028118	chr20	3103692	3103692	1	+	introns(p);introns(m);lncrna(p)	UBOX5-AS1(p);UBOX5(m)	UBOX5-AS1	ENSG00000235958	100134015
cg00441012	chr20	3116158	3116158	1	+	introns(p);introns(m);lncrna(p)	UBOX5-AS1(p);UBOX5(m)	UBOX5-AS1	ENSG00000235958	100134015
cg17226399	chr20	3127328	3127328	1	-	exons(m);introns(p);introns(m);3UTRs(m);lncrna(p)	FASTKD5(m);UBOX5-AS1(p);UBOX5(m)	FASTKD5&UBOX5	ENSG00000215251&ENSG00000185019	60493&22888
cg27556861	chr20	3128566	3128566	1	+	cds(m);exons(m);firstexons(m);introns(p);introns(m);lncrna(p)	FASTKD5(m);NA(m);UBOX5-AS1(p);UBOX5(m)	UBOX5-AS1	ENSG00000235958	100134015
cg07582993	chr20	3137766	3137766	1	+	introns(m)	UBOX5(m);FASTKD5(m)	NA	NA	NA
cg02634816	chr20	3139616	3139616	1	+	introns(m)	UBOX5(m);FASTKD5(m)	NA	NA	NA
cg17734135	chr20	3140367	3140367	1	+	introns(m);intronexonboundaries(m)	UBOX5(m);FASTKD5(m)	NA	NA	NA
cg22828804	chr20	3140466	3140466	1	+	5UTRs(m);exons(m);firstexons(m);intronexonboundaries(m)	UBOX5(m);FASTKD5(m)	NA	NA	NA
cg23789157	chr20	3140490	3140490	1	+	5UTRs(m);exons(m);firstexons(m);intronexonboundaries(m)	UBOX5(m);FASTKD5(m)	NA	NA	NA
cg24233331	chr20	3140493	3140493	1	+	5UTRs(m);exons(m);firstexons(m);intronexonboundaries(m)	UBOX5(m);FASTKD5(m)	NA	NA	NA
cg03183872	chr20	3140552	3140552	1	+	5UTRs(m);exons(m);firstexons(m);intronexonboundaries(m)	UBOX5(m);FASTKD5(m)	NA	NA	NA
cg07323055	chr20	3140559	3140559	1	+	promoters(m);intronexonboundaries(m)	UBOX5(m);FASTKD5(m)	NA	NA	NA
cg26848593	chr20	3140565	3140565	1	+	promoters(m);intronexonboundaries(m)	UBOX5(m);FASTKD5(m)	NA	NA	NA
cg15645079	chr20	3140569	3140569	1	+	promoters(m);intronexonboundaries(m)	UBOX5(m);FASTKD5(m)	NA	NA	NA
cg27552039	chr20	3140592	3140592	1	-	promoters(m);intronexonboundaries(m)	UBOX5(m);FASTKD5(m)	UBOX5&FASTKD5	ENSG00000185019&ENSG00000215251	22888&60493
cg07823452	chr20	3140622	3140622	1	-	promoters(m);intronexonboundaries(m)	UBOX5(m);FASTKD5(m)	UBOX5&FASTKD5	ENSG00000185019&ENSG00000215251	22888&60493
cg25172808	chr20	3140729	3140729	1	-	promoters(m);intronexonboundaries(m)	UBOX5(m);FASTKD5(m)	UBOX5&FASTKD5	ENSG00000185019&ENSG00000215251	22888&60493
cg25188442	chr20	3140853	3140853	1	+	promoters(m)	UBOX5(m);FASTKD5(m)	NA	NA	NA
cg17295666	chr20	3140861	3140861	1	+	promoters(m)	UBOX5(m);FASTKD5(m)	NA	NA	NA
cg22113807	chr20	3140865	3140865	1	+	promoters(m)	UBOX5(m);FASTKD5(m)	NA	NA	NA
cg23973801	chr20	3141496	3141496	1	-	promoters(m)	UBOX5(m);FASTKD5(m)	UBOX5&FASTKD5	ENSG00000185019&ENSG00000215251	22888&60493
cg02094318	chr20	3141857	3141857	1	+	1to5kb(m)	UBOX5(m);FASTKD5(m)	NA	NA	NA
cg02319456	chr20	3142227	3142227	1	+	1to5kb(m)	UBOX5(m);FASTKD5(m)	NA	NA	NA
cg00401796	chr20	3144087	3144087	1	+	1to5kb(m);exons(m);3UTRs(m)	UBOX5(m);FASTKD5(m);LZTS3(m)	NA	NA	NA
cg25501930	chr20	3145178	3145178	1	-	1to5kb(m);cds(m);exons(m)	UBOX5(m);FASTKD5(m);LZTS3(m)	UBOX5&FASTKD5&LZTS3	ENSG00000185019&ENSG00000215251&ENSG00000088899	22888&60493&9762
cg25468662	chr20	3145236	3145236	1	+	1to5kb(m);cds(m);exons(m)	UBOX5(m);FASTKD5(m);LZTS3(m)	NA	NA	NA
cg13598480	chr20	3145356	3145356	1	+	1to5kb(m);cds(m);exons(m)	UBOX5(m);FASTKD5(m);LZTS3(m)	NA	NA	NA
cg20821980	chr20	3145359	3145359	1	+	1to5kb(m);cds(m);exons(m)	UBOX5(m);FASTKD5(m);LZTS3(m)	NA	NA	NA
cg17153082	chr20	3145597	3145597	1	+	cds(m);exons(m)	LZTS3(m)	NA	NA	NA
cg01158679	chr20	3145745	3145745	1	+	cds(m);exons(m);intronexonboundaries(m)	LZTS3(m)	NA	NA	NA
cg03663161	chr20	3146605	3146605	1	+	cds(m);exons(m)	LZTS3(m)	NA	NA	NA
cg08533364	chr20	3147191	3147191	1	-	introns(m);intronexonboundaries(m)	LZTS3(m)	LZTS3	ENSG00000088899	9762
cg02532213	chr20	3148785	3148785	1	+	5UTRs(m);exons(m);firstexons(m);introns(m);intronexonboundaries(m)	LZTS3(m)	NA	NA	NA
cg16665041	chr20	3148787	3148787	1	+	5UTRs(m);exons(m);firstexons(m);introns(m);intronexonboundaries(m)	LZTS3(m)	NA	NA	NA
cg26391674	chr20	3148934	3148934	1	+	5UTRs(m);exons(m);firstexons(m);introns(m)	LZTS3(m)	NA	NA	NA
cg04905079	chr20	3149259	3149259	1	-	promoters(m);introns(m);intronexonboundaries(m)	LZTS3(m)	LZTS3	ENSG00000088899	9762
cg07567308	chr20	3149320	3149320	1	+	promoters(m);introns(m);intronexonboundaries(m)	LZTS3(m)	NA	NA	NA
cg02141748	chr20	3149470	3149470	1	+	promoters(m);introns(m)	LZTS3(m)	NA	NA	NA
cg12919829	chr20	3149495	3149495	1	+	promoters(m);introns(m)	LZTS3(m)	NA	NA	NA
cg00554173	chr20	3149777	3149777	1	+	promoters(m);introns(m)	LZTS3(m)	NA	NA	NA
cg15745894	chr20	3151981	3151981	1	-	1to5kb(m);introns(m)	LZTS3(m)	LZTS3	ENSG00000088899	9762
cg14275576	chr20	3153737	3153737	1	+	1to5kb(m);introns(m)	LZTS3(m)	NA	NA	NA
cg25802363	chr20	3154102	3154102	1	-	1to5kb(m);5UTRs(m);exons(m);firstexons(m);intronexonboundaries(m)	LZTS3(m)	LZTS3	ENSG00000088899	9762
cg22703061	chr20	3154259	3154259	1	+	promoters(m);intronexonboundaries(m)	LZTS3(m)	NA	NA	NA
cg00399791	chr20	3154266	3154266	1	+	promoters(m);intronexonboundaries(m)	LZTS3(m)	NA	NA	NA
cg20412938	chr20	3154397	3154397	1	+	promoters(m)	LZTS3(m)	NA	NA	NA
cg00927211	chr20	3154430	3154430	1	+	promoters(m)	LZTS3(m)	NA	NA	NA
cg21102673	chr20	3154434	3154434	1	+	promoters(m)	LZTS3(m)	NA	NA	NA
cg17443200	chr20	3154502	3154502	1	-	promoters(m)	LZTS3(m)	LZTS3	ENSG00000088899	9762
cg13101865	chr20	3154899	3154899	1	-	promoters(m)	LZTS3(m)	LZTS3	ENSG00000088899	9762
cg06849059	chr20	3155185	3155185	1	+	promoters(m)	LZTS3(m)	NA	NA	NA
cg11590860	chr20	3155210	3155210	1	+	1to5kb(m)	LZTS3(m)	NA	NA	NA
cg16864875	chr20	3155217	3155217	1	+	1to5kb(m)	LZTS3(m)	NA	NA	NA
cg15138238	chr20	3155489	3155489	1	-	enhancers(b);1to5kb(m)	NA(b);LZTS3(m)	LZTS3	ENSG00000088899	9762
cg25111130	chr20	3157195	3157195	1	+	1to5kb(m)	LZTS3(m)	NA	NA	NA
cg27401511	chr20	3165378	3165378	1	-	intergenic(b)	NA(b)	NA	NA	NA
cg16001944	chr20	3165775	3165775	1	-	intergenic(b)	NA(b)	NA	NA	NA
cg09319291	chr20	3171084	3171084	1	+	exons(m);3UTRs(m)	DDRGK1(m)	NA	NA	NA
cg11347108	chr20	3171506	3171506	1	-	introns(m);intronexonboundaries(m)	DDRGK1(m)	DDRGK1	ENSG00000198171	65992
cg05104686	chr20	3172237	3172237	1	+	introns(m)	DDRGK1(m)	NA	NA	NA
cg12643109	chr20	3172396	3172396	1	+	introns(m);intronexonboundaries(m)	DDRGK1(m)	NA	NA	NA
cg27228727	chr20	3172418	3172418	1	+	cds(m);exons(m);intronexonboundaries(m)	DDRGK1(m)	NA	NA	NA
cg20911108	chr20	3173320	3173320	1	+	introns(m)	DDRGK1(m)	NA	NA	NA
cg24719861	chr20	3173709	3173709	1	-	introns(m)	DDRGK1(m)	DDRGK1	ENSG00000198171	65992
cg06621638	chr20	3175816	3175816	1	-	introns(m);intronexonboundaries(m)	DDRGK1(m)	DDRGK1	ENSG00000198171	65992
cg02130354	chr20	3176030	3176030	1	+	introns(m);intronexonboundaries(m)	DDRGK1(m)	NA	NA	NA
cg03524630	chr20	3183042	3183042	1	-	introns(m)	DDRGK1(m)	DDRGK1	ENSG00000198171	65992
cg15641477	chr20	3184159	3184159	1	+	introns(m);intronexonboundaries(m)	DDRGK1(m)	NA	NA	NA
cg18404039	chr20	3184938	3184938	1	-	1to5kb(p);introns(m)	ITPA(p);DDRGK1(m)	DDRGK1	ENSG00000198171	65992
cg22582364	chr20	3185115	3185115	1	+	1to5kb(p);introns(m);intronexonboundaries(m)	ITPA(p);DDRGK1(m)	ITPA	ENSG00000125877	3704
cg01366467	chr20	3185206	3185206	1	+	1to5kb(p);cds(m);exons(m);firstexons(m);intronexonboundaries(m)	ITPA(p);DDRGK1(m)	ITPA	ENSG00000125877	3704
cg09783236	chr20	3185276	3185276	1	+	1to5kb(p);5UTRs(m);exons(m);firstexons(m);intronexonboundaries(m)	ITPA(p);DDRGK1(m)	ITPA	ENSG00000125877	3704
cg02682319	chr20	3185358	3185358	1	+	promoters(m);1to5kb(p);intronexonboundaries(m)	DDRGK1(m);ITPA(p)	ITPA	ENSG00000125877	3704
cg07410571	chr20	3185369	3185369	1	+	promoters(m);1to5kb(p);intronexonboundaries(m)	DDRGK1(m);ITPA(p)	ITPA	ENSG00000125877	3704
cg01557215	chr20	3185377	3185377	1	+	promoters(m);1to5kb(p);intronexonboundaries(m)	DDRGK1(m);ITPA(p)	ITPA	ENSG00000125877	3704
cg18635110	chr20	3185384	3185384	1	+	promoters(m);1to5kb(p);intronexonboundaries(m)	DDRGK1(m);ITPA(p)	ITPA	ENSG00000125877	3704
cg11226289	chr20	3185775	3185775	1	+	promoters(m);1to5kb(p)	DDRGK1(m);ITPA(p)	ITPA	ENSG00000125877	3704
cg27583383	chr20	3185850	3185850	1	+	promoters(m);1to5kb(p)	DDRGK1(m);ITPA(p)	ITPA	ENSG00000125877	3704
cg08661003	chr20	3185863	3185863	1	+	promoters(m);1to5kb(p)	DDRGK1(m);ITPA(p)	ITPA	ENSG00000125877	3704
cg26149093	chr20	3186092	3186092	1	+	promoters(m);1to5kb(p)	DDRGK1(m);ITPA(p)	ITPA	ENSG00000125877	3704
cg23574838	chr20	3186475	3186475	1	+	1to5kb(p);1to5kb(m)	ITPA(p);DDRGK1(m)	ITPA	ENSG00000125877	3704
cg20827880	chr20	3188886	3188886	1	-	promoters(p);1to5kb(p);1to5kb(m)	ITPA(p);DDRGK1(m)	DDRGK1	ENSG00000198171	65992
cg13361665	chr20	3189311	3189311	1	+	promoters(p);1to5kb(m)	ITPA(p);DDRGK1(m)	ITPA	ENSG00000125877	3704
cg06083669	chr20	3189437	3189437	1	-	promoters(p);1to5kb(m)	ITPA(p);DDRGK1(m)	DDRGK1	ENSG00000198171	65992
cg14212634	chr20	3189677	3189677	1	+	promoters(p);1to5kb(m);exons(p);firstexons(p)	ITPA(p);DDRGK1(m)	ITPA	ENSG00000125877	3704
cg24854787	chr20	3189711	3189711	1	+	promoters(p);1to5kb(m);introns(p)	ITPA(p);DDRGK1(m)	ITPA	ENSG00000125877	3704
cg23707656	chr20	3189872	3189872	1	-	promoters(p);1to5kb(m);introns(p)	ITPA(p);DDRGK1(m)	DDRGK1	ENSG00000198171	65992
cg04692942	chr20	3189896	3189896	1	-	promoters(p);1to5kb(m);introns(p)	ITPA(p);DDRGK1(m)	DDRGK1	ENSG00000198171	65992
cg06580891	chr20	3189935	3189935	1	+	promoters(p);1to5kb(m);introns(p)	ITPA(p);DDRGK1(m)	ITPA	ENSG00000125877	3704
cg17027046	chr20	3190012	3190012	1	-	promoters(p);1to5kb(m);5UTRs(p);exons(p);firstexons(p);introns(p)	ITPA(p);DDRGK1(m)	DDRGK1	ENSG00000198171	65992
cg02810773	chr20	3190112	3190112	1	+	promoters(p);1to5kb(m);5UTRs(p);exons(p);firstexons(p);introns(p)	ITPA(p);DDRGK1(m)	ITPA	ENSG00000125877	3704
cg19722639	chr20	3190132	3190132	1	+	promoters(p);1to5kb(m);5UTRs(p);exons(p);firstexons(p);introns(p)	ITPA(p);DDRGK1(m)	ITPA	ENSG00000125877	3704
cg21211263	chr20	3190202	3190202	1	-	1to5kb(m);cds(p);exons(p);firstexons(p);introns(p)	DDRGK1(m);ITPA(p)	DDRGK1	ENSG00000198171	65992
cg02894226	chr20	3190561	3190561	1	+	introns(p)	ITPA(p)	ITPA	ENSG00000125877	3704
cg16568472	chr20	3190600	3190600	1	+	introns(p)	ITPA(p)	ITPA	ENSG00000125877	3704
cg16712828	chr20	3193986	3193986	1	+	cds(p);exons(p);introns(p);intronexonboundaries(p)	ITPA(p)	ITPA	ENSG00000125877	3704
cg10070314	chr20	3198855	3198855	1	+	introns(p)	ITPA(p)	ITPA	ENSG00000125877	3704
cg07348074	chr20	3198859	3198859	1	+	introns(p)	ITPA(p)	ITPA	ENSG00000125877	3704
cg12006119	chr20	3199158	3199158	1	-	introns(p);intronexonboundaries(p)	ITPA(p)	NA	NA	NA
cg13538009	chr20	3201036	3201036	1	+	enhancers(b);introns(p)	NA(b);ITPA(p)	ITPA	ENSG00000125877	3704
cg18021992	chr20	3202228	3202228	1	-	introns(p)	ITPA(p)	NA	NA	NA
cg09141304	chr20	3203445	3203445	1	-	introns(p)	ITPA(p)	NA	NA	NA
cg20018344	chr20	3204138	3204138	1	-	exons(p);intronexonboundaries(p);3UTRs(p)	ITPA(p)	NA	NA	NA
cg25739142	chr20	3206940	3206940	1	-	intergenic(b)	NA(b)	NA	NA	NA
cg02370767	chr20	3207097	3207097	1	+	intergenic(b)	NA(b)	NA	NA	NA
cg26607530	chr20	3207172	3207172	1	-	intergenic(b)	NA(b)	NA	NA	NA
cg26130864	chr20	3208100	3208100	1	-	exons(m);3UTRs(m)	SLC4A11(m)	SLC4A11	ENSG00000088836	83959
cg05554939	chr20	3208921	3208921	1	+	cds(m);exons(m);intronexonboundaries(m)	SLC4A11(m)	NA	NA	NA
cg04592353	chr20	3209092	3209092	1	-	introns(m);intronexonboundaries(m)	SLC4A11(m)	SLC4A11	ENSG00000088836	83959
cg18019004	chr20	3209307	3209307	1	+	cds(m);exons(m);intronexonboundaries(m)	SLC4A11(m)	NA	NA	NA
cg21252280	chr20	3209343	3209343	1	+	cds(m);exons(m);intronexonboundaries(m)	SLC4A11(m)	NA	NA	NA
cg09467487	chr20	3209668	3209668	1	-	introns(m);intronexonboundaries(m)	SLC4A11(m)	SLC4A11	ENSG00000088836	83959
cg08518839	chr20	3209863	3209863	1	+	cds(m);exons(m);intronexonboundaries(m)	SLC4A11(m)	NA	NA	NA
cg17156227	chr20	3209945	3209945	1	-	introns(m);intronexonboundaries(m)	SLC4A11(m)	SLC4A11	ENSG00000088836	83959
cg13373897	chr20	3210075	3210075	1	-	cds(m);exons(m);intronexonboundaries(m)	SLC4A11(m)	SLC4A11	ENSG00000088836	83959
cg01069451	chr20	3210387	3210387	1	+	cds(m);exons(m);introns(m);intronexonboundaries(m)	SLC4A11(m)	NA	NA	NA
cg24481374	chr20	3211243	3211243	1	+	cds(m);exons(m);intronexonboundaries(m)	SLC4A11(m)	NA	NA	NA
cg08502534	chr20	3211442	3211442	1	-	cds(m);exons(m);intronexonboundaries(m)	SLC4A11(m)	SLC4A11	ENSG00000088836	83959
cg14985220	chr20	3211565	3211565	1	+	introns(m);intronexonboundaries(m)	SLC4A11(m)	NA	NA	NA
cg13389876	chr20	3212177	3212177	1	+	cds(m);exons(m);intronexonboundaries(m)	SLC4A11(m)	NA	NA	NA
cg06318401	chr20	3212919	3212919	1	+	introns(m)	SLC4A11(m)	NA	NA	NA
cg00052046	chr20	3213682	3213682	1	+	introns(m)	SLC4A11(m)	NA	NA	NA
cg16902190	chr20	3214756	3214756	1	+	cds(m);exons(m);intronexonboundaries(m)	SLC4A11(m)	NA	NA	NA
cg09376154	chr20	3214822	3214822	1	-	cds(m);exons(m);intronexonboundaries(m)	SLC4A11(m)	SLC4A11	ENSG00000088836	83959
cg01606538	chr20	3214849	3214849	1	-	cds(m);exons(m);intronexonboundaries(m)	SLC4A11(m)	SLC4A11	ENSG00000088836	83959
cg21907993	chr20	3214926	3214926	1	+	cds(m);exons(m);intronexonboundaries(m)	SLC4A11(m)	NA	NA	NA
cg21307155	chr20	3216740	3216740	1	-	introns(m)	SLC4A11(m)	SLC4A11	ENSG00000088836	83959
cg08284598	chr20	3218145	3218145	1	-	introns(m);intronexonboundaries(m)	SLC4A11(m)	SLC4A11	ENSG00000088836	83959
cg18408783	chr20	3218331	3218331	1	+	5UTRs(m);exons(m);firstexons(m);introns(m);intronexonboundaries(m)	SLC4A11(m)	NA	NA	NA
cg20323491	chr20	3218393	3218393	1	+	promoters(m);introns(m);intronexonboundaries(m)	SLC4A11(m)	NA	NA	NA
cg03738669	chr20	3218476	3218476	1	-	promoters(m);introns(m);intronexonboundaries(m)	SLC4A11(m)	SLC4A11	ENSG00000088836	83959
cg11004890	chr20	3218500	3218500	1	+	promoters(m);introns(m);intronexonboundaries(m)	SLC4A11(m)	NA	NA	NA
cg22928082	chr20	3218522	3218522	1	+	promoters(m);introns(m);intronexonboundaries(m)	SLC4A11(m)	NA	NA	NA
cg17037355	chr20	3218545	3218545	1	-	promoters(m);cds(m);exons(m);firstexons(m);introns(m);intronexonboundaries(m)	SLC4A11(m)	SLC4A11	ENSG00000088836	83959
cg23413506	chr20	3218579	3218579	1	-	promoters(m);cds(m);exons(m);firstexons(m);introns(m)	SLC4A11(m)	SLC4A11	ENSG00000088836	83959
cg04969944	chr20	3218891	3218891	1	+	promoters(m);introns(m);intronexonboundaries(m)	SLC4A11(m)	NA	NA	NA
cg10748765	chr20	3218905	3218905	1	-	promoters(m);introns(m);intronexonboundaries(m)	SLC4A11(m)	SLC4A11	ENSG00000088836	83959
cg07454239	chr20	3219465	3219465	1	+	promoters(m);1to5kb(m);introns(m)	SLC4A11(m)	NA	NA	NA
cg02011918	chr20	3219539	3219539	1	-	promoters(m);1to5kb(m);introns(m)	SLC4A11(m)	SLC4A11	ENSG00000088836	83959
cg10007607	chr20	3219541	3219541	1	-	promoters(m);1to5kb(m);introns(m)	SLC4A11(m)	SLC4A11	ENSG00000088836	83959
cg09586663	chr20	3219882	3219882	1	+	promoters(m);1to5kb(m);5UTRs(m);exons(m);firstexons(m);intronexonboundaries(m)	SLC4A11(m)	NA	NA	NA
cg08495830	chr20	3220034	3220034	1	+	promoters(m);1to5kb(m);intronexonboundaries(m)	SLC4A11(m)	NA	NA	NA
cg05110133	chr20	3220565	3220565	1	-	promoters(m);1to5kb(m)	SLC4A11(m)	SLC4A11	ENSG00000088836	83959
cg14543998	chr20	3220719	3220719	1	+	promoters(m);1to5kb(m)	SLC4A11(m)	NA	NA	NA
cg01996714	chr20	3220839	3220839	1	+	promoters(m);1to5kb(m)	SLC4A11(m)	NA	NA	NA
cg00858599	chr20	3220929	3220929	1	+	1to5kb(m)	SLC4A11(m)	NA	NA	NA
cg18155210	chr20	3223112	3223112	1	-	1to5kb(m)	SLC4A11(m)	SLC4A11	ENSG00000088836	83959
cg23365723	chr20	3224235	3224235	1	+	1to5kb(m)	SLC4A11(m)	NA	NA	NA
cg22057680	chr20	3225340	3225340	1	-	intergenic(b)	NA(b)	NA	NA	NA
cg15993363	chr20	3228448	3228448	1	+	intergenic(b)	NA(b)	NA	NA	NA
cg05403817	chr20	3228616	3228616	1	+	intergenic(b)	NA(b)	NA	NA	NA
cg11279163	chr20	3229129	3229129	1	-	intergenic(b)	NA(b)	NA	NA	NA
cg10322504	chr20	3229239	3229239	1	-	intergenic(b)	NA(b)	NA	NA	NA
cg07831351	chr20	3229402	3229402	1	-	intergenic(b)	NA(b)	NA	NA	NA
cg20898829	chr20	3229660	3229660	1	+	intergenic(b)	NA(b)	NA	NA	NA
cg07473881	chr20	3229803	3229803	1	-	intergenic(b)	NA(b)	NA	NA	NA
cg19472079	chr20	3229991	3229991	1	-	exons(m);3UTRs(m)	DNAAF9(m)	DNAAF9	ENSG00000088854	25943
cg05170334	chr20	3230688	3230688	1	+	exons(m);3UTRs(m)	DNAAF9(m)	NA	NA	NA
cg05632934	chr20	3231060	3231060	1	+	exons(m);3UTRs(m)	DNAAF9(m)	NA	NA	NA
cg09493607	chr20	3231134	3231134	1	-	exons(m);3UTRs(m)	DNAAF9(m)	DNAAF9	ENSG00000088854	25943
cg04969203	chr20	3232711	3232711	1	+	exons(m);3UTRs(m)	DNAAF9(m)	NA	NA	NA
cg02015955	chr20	3235141	3235141	1	+	introns(m)	DNAAF9(m)	NA	NA	NA
cg07078085	chr20	3239388	3239388	1	+	introns(m)	DNAAF9(m)	NA	NA	NA
cg17324475	chr20	3242658	3242658	1	+	introns(m)	DNAAF9(m)	NA	NA	NA
cg22612405	chr20	3257940	3257940	1	-	introns(m)	DNAAF9(m)	DNAAF9	ENSG00000088854	25943
cg16656630	chr20	3276349	3276349	1	-	introns(m)	DNAAF9(m)	DNAAF9	ENSG00000088854	25943
cg15837172	chr20	3293744	3293744	1	-	introns(m)	DNAAF9(m)	DNAAF9	ENSG00000088854	25943
cg16251671	chr20	3294468	3294468	1	+	introns(m)	DNAAF9(m)	NA	NA	NA
cg01844657	chr20	3296780	3296780	1	+	introns(m)	DNAAF9(m)	NA	NA	NA
cg23115356	chr20	3296803	3296803	1	+	introns(m)	DNAAF9(m)	NA	NA	NA
cg06305978	chr20	3297143	3297143	1	-	introns(m)	DNAAF9(m)	DNAAF9	ENSG00000088854	25943
cg15713169	chr20	3297193	3297193	1	+	introns(m)	DNAAF9(m)	NA	NA	NA
cg09799930	chr20	3297411	3297411	1	+	cds(m);exons(m);intronexonboundaries(m)	DNAAF9(m)	NA	NA	NA
cg17901554	chr20	3299035	3299035	1	+	cds(m);exons(m);intronexonboundaries(m)	DNAAF9(m)	NA	NA	NA
cg27592279	chr20	3310974	3310974	1	-	introns(m)	DNAAF9(m)	DNAAF9	ENSG00000088854	25943
cg08895417	chr20	3322675	3322675	1	+	1to5kb(m);introns(m)	DNAAF9(m)	NA	NA	NA
cg23433996	chr20	3322702	3322702	1	+	1to5kb(m);introns(m)	DNAAF9(m)	NA	NA	NA
cg21900539	chr20	3339565	3339565	1	-	1to5kb(p);introns(m)	NA(p);DNAAF9(m)	DNAAF9	ENSG00000088854	25943
cg19794854	chr20	3339569	3339569	1	-	1to5kb(p);introns(m)	NA(p);DNAAF9(m)	DNAAF9	ENSG00000088854	25943
cg00660574	chr20	3348847	3348847	1	-	enhancers(b);introns(m)	NA(b);DNAAF9(m)	DNAAF9	ENSG00000088854	25943
cg22129980	chr20	3363394	3363394	1	-	introns(m)	DNAAF9(m)	DNAAF9	ENSG00000088854	25943
cg22034391	chr20	3363721	3363721	1	-	introns(m)	DNAAF9(m)	DNAAF9	ENSG00000088854	25943
cg13916957	chr20	3364725	3364725	1	+	introns(m)	DNAAF9(m)	NA	NA	NA
cg12220236	chr20	3364800	3364800	1	-	introns(m)	DNAAF9(m)	DNAAF9	ENSG00000088854	25943
cg27494086	chr20	3365025	3365025	1	-	introns(m)	DNAAF9(m)	DNAAF9	ENSG00000088854	25943
cg17110299	chr20	3385021	3385021	1	-	introns(m)	DNAAF9(m)	DNAAF9	ENSG00000088854	25943
cg00625573	chr20	3385720	3385720	1	-	introns(m)	DNAAF9(m)	DNAAF9	ENSG00000088854	25943
cg19672497	chr20	3387877	3387877	1	-	introns(m)	DNAAF9(m)	DNAAF9	ENSG00000088854	25943
cg01418667	chr20	3387969	3387969	1	-	introns(m)	DNAAF9(m)	DNAAF9	ENSG00000088854	25943
cg04125300	chr20	3388262	3388262	1	-	5UTRs(m);exons(m);firstexons(m);introns(m);intronexonboundaries(m)	DNAAF9(m)	DNAAF9	ENSG00000088854	25943
cg15863924	chr20	3388269	3388269	1	-	5UTRs(m);exons(m);firstexons(m);introns(m);intronexonboundaries(m)	DNAAF9(m)	DNAAF9	ENSG00000088854	25943
cg06389554	chr20	3388277	3388277	1	-	5UTRs(m);exons(m);firstexons(m);introns(m);intronexonboundaries(m)	DNAAF9(m)	DNAAF9	ENSG00000088854	25943
cg17676765	chr20	3388398	3388398	1	-	promoters(m);exons(m);firstexons(m);intronexonboundaries(m)	DNAAF9(m)	DNAAF9	ENSG00000088854	25943
cg01180513	chr20	3388407	3388407	1	-	promoters(m);exons(m);firstexons(m);intronexonboundaries(m)	DNAAF9(m)	DNAAF9	ENSG00000088854	25943
cg22719559	chr20	3388427	3388427	1	-	promoters(m);exons(m);firstexons(m);intronexonboundaries(m)	DNAAF9(m)	DNAAF9	ENSG00000088854	25943
cg09000165	chr20	3388460	3388460	1	-	promoters(m);exons(m);firstexons(m);intronexonboundaries(m)	DNAAF9(m)	DNAAF9	ENSG00000088854	25943
cg11317745	chr20	3388487	3388487	1	-	promoters(m);exons(m);firstexons(m);intronexonboundaries(m)	DNAAF9(m)	DNAAF9	ENSG00000088854	25943
cg25506879	chr20	3388711	3388711	1	+	promoters(m);intronexonboundaries(m)	DNAAF9(m)	NA	NA	NA
cg02893482	chr20	3388900	3388900	1	+	promoters(m)	DNAAF9(m)	NA	NA	NA
cg07023803	chr20	3389329	3389329	1	+	promoters(m);1to5kb(m)	DNAAF9(m)	NA	NA	NA
cg13516746	chr20	3389408	3389408	1	-	promoters(m);1to5kb(m)	DNAAF9(m)	DNAAF9	ENSG00000088854	25943
cg20681068	chr20	3389535	3389535	1	+	promoters(m);1to5kb(m)	DNAAF9(m)	NA	NA	NA
cg13403003	chr20	3392757	3392757	1	+	1to5kb(m)	DNAAF9(m)	NA	NA	NA
cg26879131	chr20	3394555	3394555	1	-	enhancers(b);intergenic(b)	NA(b)	NA	NA	NA
cg14561565	chr20	3401214	3401214	1	-	intergenic(b)	NA(b)	NA	NA	NA
cg02256403	chr20	3411477	3411477	1	-	enhancers(b);intergenic(b)	NA(b)	NA	NA	NA
cg16862915	chr20	3427468	3427468	1	+	intergenic(b)	NA(b)	NA	NA	NA
cg01363619	chr20	3433512	3433512	1	+	intergenic(b)	NA(b)	NA	NA	NA
cg25175014	chr20	3448307	3448307	1	-	1to5kb(p)	ATRN(p)	NA	NA	NA
cg27533102	chr20	3450166	3450166	1	-	1to5kb(p)	ATRN(p)	NA	NA	NA
cg02693745	chr20	3450491	3450491	1	+	1to5kb(p)	ATRN(p)	ATRN	ENSG00000088812	8455
cg04240200	chr20	3451292	3451292	1	-	promoters(p)	ATRN(p)	NA	NA	NA
cg27463953	chr20	3451306	3451306	1	-	promoters(p)	ATRN(p)	NA	NA	NA
cg08823305	chr20	3451391	3451391	1	-	promoters(p)	ATRN(p)	NA	NA	NA
cg11948421	chr20	3451504	3451504	1	-	promoters(p)	ATRN(p)	NA	NA	NA
cg08260760	chr20	3451529	3451529	1	-	promoters(p)	ATRN(p)	NA	NA	NA
cg05349356	chr20	3451609	3451609	1	+	promoters(p)	ATRN(p)	ATRN	ENSG00000088812	8455
cg16185493	chr20	3451615	3451615	1	+	promoters(p)	ATRN(p)	ATRN	ENSG00000088812	8455
cg05928023	chr20	3451622	3451622	1	+	promoters(p)	ATRN(p)	ATRN	ENSG00000088812	8455
cg03783058	chr20	3451627	3451627	1	+	promoters(p)	ATRN(p)	ATRN	ENSG00000088812	8455
cg00512487	chr20	3451768	3451768	1	-	cds(p);exons(p);firstexons(p)	ATRN(p)	NA	NA	NA
cg10501090	chr20	3451896	3451896	1	-	cds(p);exons(p);firstexons(p);introns(p)	ATRN(p)	NA	NA	NA
cg17294081	chr20	3452173	3452173	1	-	introns(p)	ATRN(p)	NA	NA	NA
cg12339292	chr20	3452280	3452280	1	+	introns(p)	ATRN(p)	ATRN	ENSG00000088812	8455
cg25275410	chr20	3455396	3455396	1	-	introns(p)	ATRN(p)	NA	NA	NA
cg26514816	chr20	3458896	3458896	1	-	introns(p)	ATRN(p)	NA	NA	NA
cg24036689	chr20	3475099	3475099	1	+	introns(p)	ATRN(p)	ATRN	ENSG00000088812	8455
cg24327955	chr20	3490846	3490846	1	+	introns(p)	ATRN(p)	ATRN	ENSG00000088812	8455
cg25349006	chr20	3522644	3522644	1	-	introns(p)	ATRN(p)	NA	NA	NA
cg27556675	chr20	3523834	3523834	1	+	introns(p)	ATRN(p)	ATRN	ENSG00000088812	8455
cg20294481	chr20	3524996	3524996	1	-	introns(p)	ATRN(p)	NA	NA	NA
cg21803983	chr20	3534686	3534686	1	-	introns(p)	ATRN(p)	NA	NA	NA
cg21113509	chr20	3541477	3541477	1	-	cds(p);exons(p);intronexonboundaries(p)	ATRN(p)	NA	NA	NA
cg20384615	chr20	3544760	3544760	1	-	introns(p)	ATRN(p)	NA	NA	NA
cg09712329	chr20	3561267	3561267	1	+	introns(p)	ATRN(p)	ATRN	ENSG00000088812	8455
cg20811761	chr20	3593960	3593960	1	-	introns(p)	ATRN(p)	NA	NA	NA
cg19039841	chr20	3596496	3596496	1	-	exons(p);introns(p);intronexonboundaries(p);3UTRs(p)	ATRN(p)	NA	NA	NA
cg24589102	chr20	3597007	3597007	1	-	introns(p)	ATRN(p)	NA	NA	NA
cg05179723	chr20	3602019	3602019	1	+	introns(p)	ATRN(p)	ATRN	ENSG00000088812	8455
cg21078498	chr20	3609307	3609307	1	+	introns(p)	ATRN(p)	ATRN	ENSG00000088812	8455
cg10643850	chr20	3613189	3613189	1	-	introns(p)	ATRN(p)	NA	NA	NA
cg25675571	chr20	3631408	3631408	1	-	exons(p);3UTRs(p)	ATRN(p)	NA	NA	NA
cg07948691	chr20	3632197	3632197	1	-	intergenic(b)	NA(b)	NA	NA	NA
cg13358853	chr20	3633059	3633059	1	-	intergenic(b)	NA(b)	NA	NA	NA
cg05432604	chr20	3633539	3633539	1	+	intergenic(b)	NA(b)	NA	NA	NA
cg11097930	chr20	3635083	3635083	1	-	intergenic(b)	NA(b)	NA	NA	NA
cg26588699	chr20	3637463	3637463	1	+	intergenic(b)	NA(b)	NA	NA	NA
cg09309950	chr20	3640545	3640545	1	-	exons(m);intronexonboundaries(m);3UTRs(m)	GFRA4(m)	GFRA4	ENSG00000125861	64096
cg01497589	chr20	3640605	3640605	1	+	cds(m);exons(m);intronexonboundaries(m)	GFRA4(m)	NA	NA	NA
cg12987910	chr20	3641131	3641131	1	-	introns(m);intronexonboundaries(m)	GFRA4(m)	GFRA4	ENSG00000125861	64096
cg25164624	chr20	3641641	3641641	1	-	cds(m);exons(m);intronexonboundaries(m)	GFRA4(m)	GFRA4	ENSG00000125861	64096
cg24788194	chr20	3641652	3641652	1	-	cds(m);exons(m);intronexonboundaries(m)	GFRA4(m)	GFRA4	ENSG00000125861	64096
cg02990033	chr20	3643863	3643863	1	-	introns(m);intronexonboundaries(m)	GFRA4(m)	GFRA4	ENSG00000125861	64096
cg14884373	chr20	3644023	3644023	1	+	cds(m);exons(m);firstexons(m);intronexonboundaries(m)	GFRA4(m)	NA	NA	NA
cg19545472	chr20	3644097	3644097	1	+	promoters(m);intronexonboundaries(m)	GFRA4(m)	NA	NA	NA
cg06919203	chr20	3644151	3644151	1	-	promoters(m);intronexonboundaries(m)	GFRA4(m)	GFRA4	ENSG00000125861	64096
cg18184975	chr20	3644192	3644192	1	+	promoters(m);intronexonboundaries(m)	GFRA4(m)	NA	NA	NA
cg06748226	chr20	3644246	3644246	1	+	promoters(m);intronexonboundaries(m)	GFRA4(m)	NA	NA	NA
cg17166440	chr20	3644256	3644256	1	+	promoters(m)	GFRA4(m)	NA	NA	NA
cg20442941	chr20	3644300	3644300	1	+	promoters(m)	GFRA4(m)	NA	NA	NA
cg21597152	chr20	3644719	3644719	1	-	promoters(m)	GFRA4(m)	GFRA4	ENSG00000125861	64096
cg21784274	chr20	3645526	3645526	1	+	1to5kb(m)	GFRA4(m)	NA	NA	NA
cg26824139	chr20	3645639	3645639	1	-	1to5kb(m)	GFRA4(m)	GFRA4	ENSG00000125861	64096
cg15903595	chr20	3646125	3646125	1	-	1to5kb(m)	GFRA4(m)	GFRA4	ENSG00000125861	64096
cg04498270	chr20	3646703	3646703	1	-	1to5kb(m)	GFRA4(m)	GFRA4	ENSG00000125861	64096
cg10270570	chr20	3648303	3648303	1	+	1to5kb(m)	GFRA4(m)	NA	NA	NA
cg27343325	chr20	3649247	3649247	1	+	exons(m);3UTRs(m)	ADAM33(m)	NA	NA	NA
cg00923873	chr20	3650247	3650247	1	-	cds(m);exons(m);firstexons(m);intronexonboundaries(m)	ADAM33(m)	ADAM33	ENSG00000149451	80332
cg17401106	chr20	3650493	3650493	1	-	5UTRs(m);exons(m);firstexons(m);introns(m);intronexonboundaries(m)	ADAM33(m)	ADAM33	ENSG00000149451	80332
cg26467422	chr20	3651302	3651302	1	-	promoters(m);introns(m);intronexonboundaries(m)	ADAM33(m);NA(m)	ADAM33	ENSG00000149451	80332
cg04505348	chr20	3651823	3651823	1	+	promoters(m);1to5kb(m);introns(m);intronexonboundaries(m)	NA(m);ADAM33(m)	NA	NA	NA
cg06023791	chr20	3653555	3653555	1	+	1to5kb(m);5UTRs(m);exons(m);introns(m);intronexonboundaries(m);3UTRs(m)	ADAM33(m);NA(m)	NA	NA	NA
cg14176989	chr20	3653877	3653877	1	+	1to5kb(m);5UTRs(m);exons(m);introns(m);intronexonboundaries(m);3UTRs(m)	ADAM33(m);NA(m)	NA	NA	NA
cg07444323	chr20	3654504	3654504	1	+	promoters(m);1to5kb(m);cds(m);5UTRs(m);exons(m);introns(m);intronexonboundaries(m)	ADAM33(m);NA(m)	NA	NA	NA
cg01032650	chr20	3654766	3654766	1	-	promoters(m);1to5kb(m);cds(m);5UTRs(m);exons(m);introns(m);intronexonboundaries(m)	ADAM33(m);NA(m)	ADAM33	ENSG00000149451	80332
cg22764390	chr20	3654906	3654906	1	-	promoters(m);1to5kb(m);cds(m);5UTRs(m);exons(m);introns(m);intronexonboundaries(m)	ADAM33(m);NA(m)	ADAM33	ENSG00000149451	80332
cg08424491	chr20	3656074	3656074	1	-	1to5kb(m);introns(m)	ADAM33(m);NA(m)	ADAM33	ENSG00000149451	80332
cg07414492	chr20	3656411	3656411	1	-	1to5kb(m);introns(m)	ADAM33(m)	ADAM33	ENSG00000149451	80332
cg20449738	chr20	3657354	3657354	1	+	1to5kb(m);exons(m);introns(m);3UTRs(m)	ADAM33(m)	NA	NA	NA
cg23073319	chr20	3660190	3660190	1	+	cds(m);5UTRs(m);exons(m);intronexonboundaries(m)	ADAM33(m)	NA	NA	NA
cg04368843	chr20	3660815	3660815	1	+	enhancers(b);introns(m)	NA(b);ADAM33(m)	NA	NA	NA
cg01497154	chr20	3661910	3661910	1	-	introns(m)	ADAM33(m)	ADAM33	ENSG00000149451	80332
cg00539386	chr20	3662512	3662512	1	+	introns(m)	ADAM33(m)	NA	NA	NA
cg14089692	chr20	3662546	3662546	1	+	introns(m);intronexonboundaries(m)	ADAM33(m)	NA	NA	NA
cg17759443	chr20	3662724	3662724	1	+	5UTRs(m);exons(m);firstexons(m);intronexonboundaries(m)	ADAM33(m)	NA	NA	NA
cg05035456	chr20	3662948	3662948	1	+	promoters(m)	ADAM33(m)	NA	NA	NA
cg11201861	chr20	3662958	3662958	1	+	promoters(m)	ADAM33(m)	NA	NA	NA
cg03876116	chr20	3663068	3663068	1	-	promoters(m)	ADAM33(m)	ADAM33	ENSG00000149451	80332
cg11858114	chr20	3663075	3663075	1	-	promoters(m)	ADAM33(m)	ADAM33	ENSG00000149451	80332
cg06251395	chr20	3663186	3663186	1	+	promoters(m)	ADAM33(m)	NA	NA	NA
cg00548989	chr20	3663290	3663290	1	-	promoters(m)	ADAM33(m)	ADAM33	ENSG00000149451	80332
cg22333888	chr20	3663421	3663421	1	-	promoters(m)	ADAM33(m)	ADAM33	ENSG00000149451	80332
cg19721286	chr20	3665764	3665764	1	+	1to5kb(m)	ADAM33(m)	NA	NA	NA
cg21341134	chr20	3666877	3666877	1	+	1to5kb(m)	ADAM33(m)	NA	NA	NA
cg14199187	chr20	3667620	3667620	1	+	1to5kb(m);exons(m);3UTRs(m)	ADAM33(m);SIGLEC1(m)	NA	NA	NA
cg01426903	chr20	3667841	3667841	1	-	exons(m);3UTRs(m)	SIGLEC1(m)	SIGLEC1	ENSG00000088827	6614
cg07534157	chr20	3669782	3669782	1	-	exons(m);introns(m);intronexonboundaries(m);3UTRs(m)	SIGLEC1(m)	SIGLEC1	ENSG00000088827	6614
cg09331744	chr20	3671202	3671202	1	+	introns(m)	SIGLEC1(m)	NA	NA	NA
cg03501220	chr20	3673760	3673760	1	-	cds(m);5UTRs(m);exons(m);firstexons(m);intronexonboundaries(m)	SIGLEC1(m)	SIGLEC1	ENSG00000088827	6614
cg03423154	chr20	3675835	3675835	1	-	1to5kb(m);introns(m)	SIGLEC1(m)	SIGLEC1	ENSG00000088827	6614
cg25151511	chr20	3676380	3676380	1	-	1to5kb(m);introns(m)	SIGLEC1(m)	SIGLEC1	ENSG00000088827	6614
cg14010015	chr20	3677914	3677914	1	+	1to5kb(m);cds(m);exons(m);intronexonboundaries(m)	SIGLEC1(m)	NA	NA	NA
cg11897052	chr20	3678814	3678814	1	+	introns(m);intronexonboundaries(m)	SIGLEC1(m)	NA	NA	NA
cg17437284	chr20	3686412	3686412	1	-	cds(m);exons(m)	SIGLEC1(m)	SIGLEC1	ENSG00000088827	6614
cg13753515	chr20	3687817	3687817	1	-	promoters(m);intronexonboundaries(m)	SIGLEC1(m)	SIGLEC1	ENSG00000088827	6614
cg25879745	chr20	3687824	3687824	1	-	promoters(m);intronexonboundaries(m)	SIGLEC1(m)	SIGLEC1	ENSG00000088827	6614
cg02288165	chr20	3687992	3687992	1	+	promoters(m)	SIGLEC1(m)	NA	NA	NA
cg15271461	chr20	3688314	3688314	1	-	promoters(m)	SIGLEC1(m)	SIGLEC1	ENSG00000088827	6614
cg17641826	chr20	3688698	3688698	1	+	promoters(m);1to5kb(m)	SIGLEC1(m)	NA	NA	NA
cg09860396	chr20	3688875	3688875	1	+	1to5kb(m)	SIGLEC1(m)	NA	NA	NA
cg03478070	chr20	3689084	3689084	1	-	1to5kb(m)	SIGLEC1(m)	SIGLEC1	ENSG00000088827	6614
cg09971626	chr20	3691986	3691986	1	-	1to5kb(m)	SIGLEC1(m)	SIGLEC1	ENSG00000088827	6614
cg14094841	chr20	3692262	3692262	1	+	enhancers(b);1to5kb(m)	NA(b);SIGLEC1(m)	NA	NA	NA
cg14921416	chr20	3693158	3693158	1	-	intergenic(b)	NA(b)	NA	NA	NA
cg17661220	chr20	3693179	3693179	1	+	intergenic(b)	NA(b)	NA	NA	NA
cg02259914	chr20	3693221	3693221	1	-	intergenic(b)	NA(b)	NA	NA	NA
cg20619194	chr20	3694791	3694791	1	+	intergenic(b)	NA(b)	NA	NA	NA
cg00494005	chr20	3697274	3697274	1	+	intergenic(b)	NA(b)	NA	NA	NA
cg04476174	chr20	3705690	3705690	1	+	intergenic(b)	NA(b)	NA	NA	NA
cg05886649	chr20	3708618	3708618	1	+	1to5kb(p)	HSPA12B(p)	HSPA12B	ENSG00000132622	116835
cg08013274	chr20	3709877	3709877	1	-	1to5kb(p)	HSPA12B(p)	NA	NA	NA
cg09458237	chr20	3712191	3712191	1	+	1to5kb(p)	HSPA12B(p)	HSPA12B	ENSG00000132622	116835
[truncated: 863,860+ more rows]
