# Supplementary material for: The Diversity of Methylation Patterns in Serous Borderline Ovarian Tumors and Serous Ovarian Carcinomas
Source: Cancers (Basel). 2024 Oct 18;16(20):3524. doi: 10.3390/cancers16203524 (PMC11505613; doi:10.3390/cancers16203524)
Supplement: Supplementary file 1 [file cancers-16-03524-s001.zip › Reg.analyses.Cox.hgOvCa.p.val.0.0005.xlsx]

## Sheet: Matching.multivar&univar.res
Formula	Data	Factor	HR/OR	95%.CI	p-value	Lower.0.95.CI	Upper.0.95.CI	N	Events.no.	Best_time	AUC.Multivariable_original_model	AUC.Univariable_original_model	AUC.Multivariable_bootstrapped_model	AUC.Univariable_bootstrapped_model
Surv(OS, Death == "1") ~ chr22.35776686.35777032.minus.promoters.p..HMOX1.p. + FIGO_gr + RT_gr	TP53.accumulation=='1'	#chr22.35776686.35777032.minus.promoters.p..HMOX1.p.	8.40324494854664e-05	[0-0.005]	4.11024e-06	1.54916897158e-06	0.00455821972688072	62	52	390	0.858796	0.80787	0.848221	0.792882
Surv(OS, Death == "1") ~ chr22.35776686.35777032.minus.promoters.p..HMOX1.p. + FIGO_gr + RT_gr	TP53.accumulation=='1'	RT_gr:34	6.2408532165938	[2.315-16.823]	0.000295577	2.31513431208738	16.8233215099959	62	52	390	0.858796	0.80787	0.848221	0.792882
Surv(OS, Death == "1") ~ chr22.35775959.35777032.minus.1to5kb.p..promoters.p..HMOX1.p. + FIGO_gr + RT_gr	Therapy=='TP' & TP53.accumulation=='1'	#chr22.35775959.35777032.minus.1to5kb.p..promoters.p..HMOX1.p.	3.71253499120136e-06	[0-0.001]	4.3315e-06	1.79186596165958e-08	0.000769193475170939	49	40	1830	0.876923	0.822098	0.793976	0.748901
Surv(OS, Death == "1") ~ chr22.35775959.35777032.minus.1to5kb.p..promoters.p..HMOX1.p. + FIGO_gr + RT_gr	Therapy=='TP' & TP53.accumulation=='1'	RT_gr:34	8.29826854277501	[2.525-27.269]	0.000490119	2.52529368362289	27.2686148365992	49	40	1830	0.876923	0.822098	0.793976	0.748901
Surv(OS, Death == "1") ~ chr22.31002067.31003655.minus.1to5kb.p..introns.m..lncrna.p..promoters.p..5UTRs.m..exons.m..firstexons.m..intronexonboundaries.m..promoters.m..5UTRs.p..exons.p..firstexons.p..introns.p..TCN2.p..PES1.m..RP1.56J10.8.p. + FIGO_gr + RT_gr	Therapy=='TP' & TP53.accumulation=='1'	#chr22.31002067.31003655.minus.1to5kb.p..introns.m..lncrna.p..promoters.p..5UTRs.m..exons.m..firstexons.m..intronexonboundaries.m..promoters.m..5UTRs.p..exons.p..firstexons.p..introns.p..TCN2.p..PES1.m..RP1.56J10.8.p.	1.13383244649847e-07	[0-0]	5.25766e-06	1.16278464802993e-10	0.000110560112649476	49	40	1830	0.916923	0.874406	0.915759	0.820039
Surv(OS, Death == "1") ~ chr22.31002067.31003655.both.1to5kb.p..introns.m..lncrna.p..promoters.p..5UTRs.m..exons.m..firstexons.m..intronexonboundaries.m..promoters.m..5UTRs.p..exons.p..firstexons.p..introns.p..TCN2.p..PES1.m..RP1.56J10.8.p. + FIGO_gr + RT_gr	Therapy=='TP' & TP53.accumulation=='1'	#chr22.31002067.31003655.both.1to5kb.p..introns.m..lncrna.p..promoters.p..5UTRs.m..exons.m..firstexons.m..intronexonboundaries.m..promoters.m..5UTRs.p..exons.p..firstexons.p..introns.p..TCN2.p..PES1.m..RP1.56J10.8.p.	4.06418500472978e-11	[0-0]	6.34653e-06	1.25235323931137e-15	1.31892498331804e-06	49	40	1830	0.916923	0.865455	0.900182	0.818235
Surv(OS, Death == "1") ~ chr22.31002362.31004367.both.promoters.p..introns.m..lncrna.p..5UTRs.m..exons.m..firstexons.m..intronexonboundaries.m..promoters.m..5UTRs.p..exons.p..firstexons.p..introns.p..1to5kb.m..TCN2.p..PES1.m..RP1.56J10.8.p. + FIGO_gr + RT_gr	Therapy=='TP' & TP53.accumulation=='1'	#chr22.31002362.31004367.both.promoters.p..introns.m..lncrna.p..5UTRs.m..exons.m..firstexons.m..intronexonboundaries.m..promoters.m..5UTRs.p..exons.p..firstexons.p..introns.p..1to5kb.m..TCN2.p..PES1.m..RP1.56J10.8.p.	1.15239319136042e-09	[0-0]	7.31263e-06	1.42870406648105e-13	9.29520744463754e-06	49	40	1830	0.903497	0.852028	0.875512	0.926558
Surv(OS, Death == "1") ~ chr22.31002795.31004367.minus.promoters.p..introns.m..5UTRs.m..exons.m..firstexons.m..intronexonboundaries.m..promoters.m..5UTRs.p..exons.p..firstexons.p..introns.p..1to5kb.m..TCN2.p..PES1.m. + FIGO_gr + RT_gr	Therapy=='TP' & TP53.accumulation=='1'	#chr22.31002795.31004367.minus.promoters.p..introns.m..5UTRs.m..exons.m..firstexons.m..intronexonboundaries.m..promoters.m..5UTRs.p..exons.p..firstexons.p..introns.p..1to5kb.m..TCN2.p..PES1.m.	1.4545517671528e-06	[0-0.001]	8.45353e-06	3.92369942813865e-09	0.000539215829875885	49	40	1830	0.896783	0.840839	0.798127	0.815138
Surv(OS, Death == "1") ~ chr22.35776686.35777032.minus.promoters.p..HMOX1.p. + FIGO_gr + RT_gr	Therapy=='TP' & TP53.accumulation=='1'	#chr22.35776686.35777032.minus.promoters.p..HMOX1.p.	2.41880943269691e-05	[0-0.003]	9.76739e-06	2.17567828706867e-07	0.00268911038294463	49	40	1830	0.888112	0.827692	0.819849	0.806444
Surv(OS, Death == "1") ~ chr22.35776686.35777032.minus.promoters.p..HMOX1.p. + FIGO_gr + RT_gr	Therapy=='TP' & TP53.accumulation=='1'	RT_gr:34	8.42386928430902	[2.544-27.892]	0.000485565	2.54413611539189	27.8922080032634	49	40	1830	0.888112	0.827692	0.819849	0.806444
Surv(OS, Death == "1") ~ chr22.35776686.35777245.both.promoters.p..5UTRs.p..exons.p..firstexons.p..introns.p..HMOX1.p. + FIGO_gr + RT_gr	TP53.accumulation=='1'	#chr22.35776686.35777245.both.promoters.p..5UTRs.p..exons.p..firstexons.p..introns.p..HMOX1.p.	1.2121747089398e-09	[0-0]	1.09974e-05	1.28432713206191e-13	1.14407574854726e-05	62	52	1830	0.861264	0.788381	0.849018	0.774243
Surv(OS, Death == "1") ~ chr22.35776686.35777245.both.promoters.p..5UTRs.p..exons.p..firstexons.p..introns.p..HMOX1.p. + FIGO_gr + RT_gr	TP53.accumulation=='1'	RT_gr:34	5.84676529199996	[2.187-15.627]	0.000430852	2.18747314581058	15.6274669909459	62	52	1830	0.861264	0.788381	0.849018	0.774243
Surv(OS, Death == "1") ~ chr2.69968558.69970639.plus.promoters.p..introns.p..ANXA4.p. + FIGO_gr + RT_gr	Therapy=='TP' & TP53.accumulation=='1'	#chr2.69968558.69970639.plus.promoters.p..introns.p..ANXA4.p.	2.23209618813953e-08	[0-0]	1.17433e-05	8.44712164732644e-12	5.89816697464508e-05	49	40	1350	0.839655	0.744828	0.812591	0.729635
Surv(DFS, Relapse == "1") ~ chr15.36268088.36268088.minus.intergenic.b..lncrna.m..NA.b..RP11.184D12.1.m. + FIGO_gr + RT_gr	TP53.accumulation=='1'	#chr15.36268088.36268088.minus.intergenic.b..lncrna.m..NA.b..RP11.184D12.1.m.	0.00111385251657697	[0-0.024]	1.32106e-05	5.22683902149501e-05	0.0237364767421129	44	38	180	0.756944	0.739583	0.840278	0.729167
Surv(OS, Death == "1") ~ chr22.35775959.35777032.minus.1to5kb.p..promoters.p..HMOX1.p. + FIGO_gr + RT_gr	TP53.accumulation=='1'	#chr22.35775959.35777032.minus.1to5kb.p..promoters.p..HMOX1.p.	4.39712601641216e-05	[0-0.004]	1.34807e-05	4.79841789455268e-07	0.00402939419389838	62	52	390	0.842593	0.75463	0.930667	0.83419
Surv(OS, Death == "1") ~ chr22.35775959.35777032.minus.1to5kb.p..promoters.p..HMOX1.p. + FIGO_gr + RT_gr	TP53.accumulation=='1'	RT_gr:34	5.56594856836134	[2.119-14.622]	0.000494953	2.11867403672988	14.6222509591235	62	52	390	0.842593	0.75463	0.930667	0.83419
Surv(OS, Death == "1") ~ chr22.35776686.35777245.both.promoters.p..5UTRs.p..exons.p..firstexons.p..introns.p..HMOX1.p. + FIGO_gr + RT_gr	Therapy=='TP' & TP53.accumulation=='1'	#chr22.35776686.35777245.both.promoters.p..5UTRs.p..exons.p..firstexons.p..introns.p..HMOX1.p.	3.81610745860424e-11	[0-0]	1.56318e-05	7.15159461387402e-16	2.0362837831109e-06	49	40	390	0.872727	0.845455	0.785229	0.844755
Surv(OS, Death == "1") ~ chr1.149908085.149909433.both.1to5kb.m..cds.m..5UTRs.m..exons.m..firstexons.m..intronexonboundaries.m..promoters.m..introns.m..MTMR11.m. + FIGO_gr + RT_gr	Therapy=='TP'	#chr1.149908085.149909433.both.1to5kb.m..cds.m..5UTRs.m..exons.m..firstexons.m..intronexonboundaries.m..promoters.m..introns.m..MTMR11.m.	2.99549174321114e-05	[0-0.003]	1.61799e-05	2.6323628102134e-07	0.00340871355150268	77	67	1830	0.836189	0.745561	0.77112	0.720106
Surv(OS, Death == "1") ~ chr1.149908085.149909433.both.1to5kb.m..cds.m..5UTRs.m..exons.m..firstexons.m..intronexonboundaries.m..promoters.m..introns.m..MTMR11.m. + FIGO_gr + RT_gr	Therapy=='TP'	RT_gr:34	6.98588222145435	[2.663-18.328]	7.81513e-05	2.6627119111099	18.3281376435837	77	67	1830	0.836189	0.745561	0.77112	0.720106
Surv(OS, Death == "1") ~ chr22.35775959.35777245.both.1to5kb.p..promoters.p..5UTRs.p..exons.p..firstexons.p..introns.p..HMOX1.p. + FIGO_gr + RT_gr	Therapy=='TP' & TP53.accumulation=='1'	#chr22.35775959.35777245.both.1to5kb.p..promoters.p..5UTRs.p..exons.p..firstexons.p..introns.p..HMOX1.p.	1.07444922595219e-07	[0-0]	1.89556e-05	6.87968840371123e-11	0.000167804277084191	49	40	390	0.845455	0.795455	0.919048	0.922381
Surv(OS, Death == "1") ~ chr22.31002067.31003655.minus.1to5kb.p..introns.m..lncrna.p..promoters.p..5UTRs.m..exons.m..firstexons.m..intronexonboundaries.m..promoters.m..5UTRs.p..exons.p..firstexons.p..introns.p..TCN2.p..PES1.m..RP1.56J10.8.p. + FIGO_gr + RT_gr	Therapy=='TP'	#chr22.31002067.31003655.minus.1to5kb.p..introns.m..lncrna.p..promoters.p..5UTRs.m..exons.m..firstexons.m..intronexonboundaries.m..promoters.m..5UTRs.p..exons.p..firstexons.p..introns.p..TCN2.p..PES1.m..RP1.56J10.8.p.	9.38204139578948e-06	[0-0.002]	1.92266e-05	4.64016298510988e-08	0.00189697433117693	77	67	1830	0.893611	0.858836	0.825339	0.835262
Surv(OS, Death == "1") ~ chr22.31002067.31003655.minus.1to5kb.p..introns.m..lncrna.p..promoters.p..5UTRs.m..exons.m..firstexons.m..intronexonboundaries.m..promoters.m..5UTRs.p..exons.p..firstexons.p..introns.p..TCN2.p..PES1.m..RP1.56J10.8.p. + FIGO_gr + RT_gr	Therapy=='TP'	RT_gr:34	5.97417295704135	[2.392-14.923]	0.000129725	2.3917289180173	14.9225701340063	77	67	1830	0.893611	0.858836	0.825339	0.835262
Surv(OS, Death == "1") ~ chr1.46268158.46269788.minus.1to5kb.p..promoters.p..5UTRs.p..exons.p..firstexons.p..introns.p..MAST2.p. + FIGO_gr + RT_gr	TP53.accumulation=='0'	#chr1.46268158.46269788.minus.1to5kb.p..promoters.p..5UTRs.p..exons.p..firstexons.p..introns.p..MAST2.p.	2.63983036898315e+33	[1147987097566986880-6.07036820516098e+48]	2.00621e-05	1147987097566986880	6.07036820516098e+48	33	32	450	0.822222	0.811111	0.916667	0.830808
Surv(OS, Death == "1") ~ chr16.67562424.67564545.minus.promoters.p..1to5kb.p..introns.p..RIPOR1.p. + FIGO_gr + RT_gr	Therapy=='TP'	#chr16.67562424.67564545.minus.promoters.p..1to5kb.p..introns.p..RIPOR1.p.	5.38335364490248e-10	[0-0]	2.50029e-05	2.63502920035109e-14	1.09981690002614e-05	77	67	1830	0.873916	0.811696	0.805156	0.8299
Surv(OS, Death == "1") ~ chr1.46268158.46269788.both.1to5kb.p..enhancers.b..promoters.p..5UTRs.p..exons.p..firstexons.p..introns.p..MAST2.p..NA.b. + FIGO_gr + RT_gr	TP53.accumulation=='0'	#chr1.46268158.46269788.both.1to5kb.p..enhancers.b..promoters.p..5UTRs.p..exons.p..firstexons.p..introns.p..MAST2.p..NA.b.	4.14181922225536e+29	[6908747927597743-2.48303551520789e+43]	2.51775e-05	6908747927597743	2.48303551520789e+43	33	32	1260	0.923077	0.884615	0.9	0.928419
Surv(OS, Death == "1") ~ chr22.35776269.35776719.minus.promoters.p..HMOX1.p. + FIGO_gr + RT_gr	TP53.accumulation=='1'	#chr22.35776269.35776719.minus.promoters.p..HMOX1.p.	0.00235431850114773	[0-0.039]	2.54906e-05	0.000140752966027501	0.0393797428308793	62	52	390	0.840278	0.756944	0.933162	0.861552
Surv(OS, Death == "1") ~ chr22.31002067.31003655.both.1to5kb.p..introns.m..lncrna.p..promoters.p..5UTRs.m..exons.m..firstexons.m..intronexonboundaries.m..promoters.m..5UTRs.p..exons.p..firstexons.p..introns.p..TCN2.p..PES1.m..RP1.56J10.8.p. + FIGO_gr + RT_gr	Therapy=='TP'	#chr22.31002067.31003655.both.1to5kb.p..introns.m..lncrna.p..promoters.p..5UTRs.m..exons.m..firstexons.m..intronexonboundaries.m..promoters.m..5UTRs.p..exons.p..firstexons.p..introns.p..TCN2.p..PES1.m..RP1.56J10.8.p.	4.77793900521945e-08	[0-0]	2.63162e-05	1.84312092655347e-11	0.000123858943863688	77	67	1830	0.893517	0.858836	0.801316	0.83605
Surv(OS, Death == "1") ~ chr22.31002067.31003655.both.1to5kb.p..introns.m..lncrna.p..promoters.p..5UTRs.m..exons.m..firstexons.m..intronexonboundaries.m..promoters.m..5UTRs.p..exons.p..firstexons.p..introns.p..TCN2.p..PES1.m..RP1.56J10.8.p. + FIGO_gr + RT_gr	Therapy=='TP'	RT_gr:34	5.80026796393465	[2.322-14.488]	0.000167305	2.32218494267933	14.4876955470348	77	67	1830	0.893517	0.858836	0.801316	0.83605
Surv(OS, Death == "1") ~ chr2.69533358.69533796.plus.enhancers.b..intergenic.b..NA.b. + FIGO_gr + RT_gr	full_table	#chr2.69533358.69533796.plus.enhancers.b..intergenic.b..NA.b.	0.000560873521407172	[0-0.019]	2.95504e-05	1.67227319726763e-05	0.0188114661844536	95	84	1830	0.862646	0.771363	0.843188	0.786073
Surv(OS, Death == "1") ~ chr2.69533358.69533796.plus.enhancers.b..intergenic.b..NA.b. + FIGO_gr + RT_gr	full_table	RT_gr:34	4.68965561609215	[2.172-10.125]	8.31203e-05	2.17207356713859	10.1252877113722	95	84	1830	0.862646	0.771363	0.843188	0.786073
Surv(OS, Death == "1") ~ chr2.69533358.69533955.both.enhancers.b..intergenic.b..NA.b. + FIGO_gr + RT_gr	full_table	#chr2.69533358.69533955.both.enhancers.b..intergenic.b..NA.b.	5.1651228386562e-05	[0-0.005]	3.31425e-05	4.88433632830284e-07	0.00546205096152294	95	84	1830	0.862706	0.770687	0.847048	0.765213
Surv(OS, Death == "1") ~ chr2.69533358.69533955.both.enhancers.b..intergenic.b..NA.b. + FIGO_gr + RT_gr	full_table	RT_gr:34	4.64644747112606	[2.154-10.025]	9.03078e-05	2.153587958922	10.0248861498746	95	84	1830	0.862706	0.770687	0.847048	0.765213
Surv(OS, Death == "1") ~ chr4.37891816.37892962.both.enhancers.b..promoters.p..5UTRs.p..exons.p..firstexons.p..NA.b..TBC1D1.p. + FIGO_gr + RT_gr	Therapy=='TP'	#chr4.37891816.37892962.both.enhancers.b..promoters.p..5UTRs.p..exons.p..firstexons.p..NA.b..TBC1D1.p.	0.000101394921196959	[0-0.008]	3.78905e-05	1.27641370346996e-06	0.00805454377102699	77	67	1830	0.902205	0.844995	0.845534	0.857274
Surv(OS, Death == "1") ~ chr4.37891816.37892962.both.enhancers.b..promoters.p..5UTRs.p..exons.p..firstexons.p..NA.b..TBC1D1.p. + FIGO_gr + RT_gr	Therapy=='TP'	RT_gr:34	5.1168744597507	[2.133-12.274]	0.00025521	2.13310367727597	12.2743233326027	77	67	1830	0.902205	0.844995	0.845534	0.857274
Surv(OS, Death == "1") ~ chr13.113654857.113655973.plus.1to5kb.p..introns.p..promoters.p..MCF2L.p. + FIGO_gr + RT_gr	full_table	RT_gr:34	5.57294783669643	[2.487-12.49]	3.0173e-05	2.4865365102068	12.4903645947094	95	84	1830	0.830653	0.763318	0.806333	0.776972
Surv(OS, Death == "1") ~ chr13.113654857.113655973.plus.1to5kb.p..introns.p..promoters.p..MCF2L.p. + FIGO_gr + RT_gr	full_table	#chr13.113654857.113655973.plus.1to5kb.p..introns.p..promoters.p..MCF2L.p.	0.000380536638423076	[0-0.016]	3.81596e-05	8.97372070706965e-06	0.0161369110884243	95	84	1830	0.830653	0.763318	0.806333	0.776972
Surv(OS, Death == "1") ~ chr20.57617922.57617922.plus.promoters.m..intronexonboundaries.m..SLMO2.ATP5E.m..PRELID3B.m. + FIGO_gr + RT_gr	TP53.accumulation=='1'	#chr20.57617922.57617922.plus.promoters.m..intronexonboundaries.m..SLMO2.ATP5E.m..PRELID3B.m.	5.79583780104089e+52	[4.30910007600627e+27-7.79553392204063e+77]	3.86573e-05	4.30910007600627e+27	7.79553392204063e+77	62	52	870	0.841667	0.7	0.815571	0.717427
Surv(OS, Death == "1") ~ chr2.42795128.42795128.minus.promoters.p..introns.p..MTA3.p. + FIGO_gr + RT_gr	Therapy=='TP' & TP53.accumulation=='1'	#chr2.42795128.42795128.minus.promoters.p..introns.p..MTA3.p.	0.0116039771410034	[0.001-0.097]	3.8963e-05	0.00138821879663467	0.0969964430789695	49	40	870	0.837838	0.808559	0.862516	0.852122
Surv(OS, Death == "1") ~ chr4.37891816.37893355.both.enhancers.b..promoters.p..5UTRs.p..exons.p..firstexons.p..introns.p..NA.b..TBC1D1.p. + FIGO_gr + RT_gr	Therapy=='TP'	#chr4.37891816.37893355.both.enhancers.b..promoters.p..5UTRs.p..exons.p..firstexons.p..introns.p..NA.b..TBC1D1.p.	2.97488840626221e-06	[0-0.001]	3.96387e-05	6.88215446724523e-09	0.00128592885728351	77	67	1830	0.902205	0.848016	0.857206	0.862185
Surv(OS, Death == "1") ~ chr4.37891816.37893355.both.enhancers.b..promoters.p..5UTRs.p..exons.p..firstexons.p..introns.p..NA.b..TBC1D1.p. + FIGO_gr + RT_gr	Therapy=='TP'	RT_gr:34	5.04193405718473	[2.103-12.091]	0.000288757	2.10250153410749	12.090882515237	77	67	1830	0.902205	0.848016	0.857206	0.862185
Surv(OS, Death == "1") ~ chr2.69968558.69970639.plus.promoters.p..introns.p..ANXA4.p. + FIGO_gr + RT_gr	TP53.accumulation=='1'	#chr2.69968558.69970639.plus.promoters.p..introns.p..ANXA4.p.	2.62397168770625e-07	[0-0]	4.14439e-05	1.87242832843957e-10	0.000367716473485635	62	52	1320	0.854054	0.708108	0.840015	0.733818
Surv(OS, Death == "1") ~ chr17.10634532.10635580.plus.promoters.m..introns.p..lncrna.p..1to5kb.m..TMEM220.m..TMEM220.AS1.p..CTC.297N7.5.p. + FIGO_gr + RT_gr	TP53.accumulation=='1'	#chr17.10634532.10635580.plus.promoters.m..introns.p..lncrna.p..1to5kb.m..TMEM220.m..TMEM220.AS1.p..CTC.297N7.5.p.	0.00053365162920755	[0-0.02]	4.62603e-05	1.42127679394399e-05	0.0200371991275259	62	52	1560	0.903723	0.765083	0.869688	0.773917
Surv(OS, Death == "1") ~ chr2.42795128.42796040.minus.promoters.p..introns.p..MTA3.p. + FIGO_gr + RT_gr	Therapy=='TP' & TP53.accumulation=='1'	#chr2.42795128.42796040.minus.promoters.p..introns.p..MTA3.p.	1.7322399481064e-06	[0-0.001]	5.16827e-05	2.81172511586264e-09	0.00106719366729242	49	40	390	0.890909	0.85	0.904274	0.911681
Surv(OS, Death == "1") ~ chr22.31002362.31004367.both.promoters.p..introns.m..lncrna.p..5UTRs.m..exons.m..firstexons.m..intronexonboundaries.m..promoters.m..5UTRs.p..exons.p..firstexons.p..introns.p..1to5kb.m..TCN2.p..PES1.m..RP1.56J10.8.p. + FIGO_gr + RT_gr	Therapy=='TP'	#chr22.31002362.31004367.both.promoters.p..introns.m..lncrna.p..5UTRs.m..exons.m..firstexons.m..intronexonboundaries.m..promoters.m..5UTRs.p..exons.p..firstexons.p..introns.p..1to5kb.m..TCN2.p..PES1.m..RP1.56J10.8.p.	6.49797897395144e-07	[0-0.001]	5.59759e-05	6.35387175178498e-10	0.000664535457991472	77	67	1830	0.868299	0.825606	0.824221	0.808193
Surv(OS, Death == "1") ~ chr22.31002362.31004367.both.promoters.p..introns.m..lncrna.p..5UTRs.m..exons.m..firstexons.m..intronexonboundaries.m..promoters.m..5UTRs.p..exons.p..firstexons.p..introns.p..1to5kb.m..TCN2.p..PES1.m..RP1.56J10.8.p. + FIGO_gr + RT_gr	Therapy=='TP'	RT_gr:34	5.12824242655774	[2.093-12.566]	0.000350359	2.09277980881367	12.5664775026929	77	67	1830	0.868299	0.825606	0.824221	0.808193
Surv(OS, Death == "1") ~ chr3.52091063.52091846.both.promoters.m..enhancers.b..1to5kb.m..DUSP7.m..NA.b. + FIGO_gr + RT_gr	Therapy=='TP' & TP53.accumulation=='0'	#chr3.52091063.52091846.both.promoters.m..enhancers.b..1to5kb.m..DUSP7.m..NA.b.	1.71235554658055e-57	[0-0]	6.06467e-05	3.08936904183508e-85	9.49113387943921e-30	28	27	1770	0.982609	1	0.852083	1
Surv(DFS, Relapse == "1") ~ chrX.16887131.16889683.both.introns.m..intronexonboundaries.m..cds.m..exons.m..firstexons.m..promoters.m..5UTRs.m..1to5kb.m..RBBP7.m. + FIGO_gr + RT_gr	TP53.accumulation=='1'	#chrX.16887131.16889683.both.introns.m..intronexonboundaries.m..cds.m..exons.m..firstexons.m..promoters.m..5UTRs.m..1to5kb.m..RBBP7.m.	11404.4944508605	[118.12-1101100.319]	6.1649e-05	118.120475874606	1101100.31911638	44	38	180	0.777778	0.805556	0.807253	0.881479
Surv(OS, Death == "1") ~ chr4.37891816.37892962.plus.enhancers.b..promoters.p..5UTRs.p..exons.p..firstexons.p..NA.b..TBC1D1.p. + FIGO_gr + RT_gr	Therapy=='TP'	#chr4.37891816.37892962.plus.enhancers.b..promoters.p..5UTRs.p..exons.p..firstexons.p..NA.b..TBC1D1.p.	0.000742349881917468	[0-0.025]	6.17199e-05	2.18566696985055e-05	0.0252135094131271	77	67	1830	0.895156	0.826775	0.840597	0.831806
Surv(OS, Death == "1") ~ chr4.37891816.37892962.plus.enhancers.b..promoters.p..5UTRs.p..exons.p..firstexons.p..NA.b..TBC1D1.p. + FIGO_gr + RT_gr	Therapy=='TP'	RT_gr:34	5.32295865134329	[2.215-12.792]	0.000185671	2.2150356586698	12.7916174590732	77	67	1830	0.895156	0.826775	0.840597	0.831806
Surv(OS, Death == "1") ~ chr4.37891816.37893355.plus.enhancers.b..promoters.p..5UTRs.p..exons.p..firstexons.p..introns.p..NA.b..TBC1D1.p. + FIGO_gr + RT_gr	Therapy=='TP'	#chr4.37891816.37893355.plus.enhancers.b..promoters.p..5UTRs.p..exons.p..firstexons.p..introns.p..NA.b..TBC1D1.p.	2.17786905685259e-05	[0-0.004]	6.2789e-05	1.13473514702786e-07	0.0041799301283822	77	67	1830	0.895156	0.828883	0.849766	0.833209
Surv(OS, Death == "1") ~ chr4.37891816.37893355.plus.enhancers.b..promoters.p..5UTRs.p..exons.p..firstexons.p..introns.p..NA.b..TBC1D1.p. + FIGO_gr + RT_gr	Therapy=='TP'	RT_gr:34	5.22993143970836	[2.178-12.557]	0.000213715	2.17832801127049	12.5565033009409	77	67	1830	0.895156	0.828883	0.849766	0.833209
Surv(OS, Death == "1") ~ chr22.31002795.31004367.minus.promoters.p..introns.m..5UTRs.m..exons.m..firstexons.m..intronexonboundaries.m..promoters.m..5UTRs.p..exons.p..firstexons.p..introns.p..1to5kb.m..TCN2.p..PES1.m. + FIGO_gr + RT_gr	Therapy=='TP'	#chr22.31002795.31004367.minus.promoters.p..introns.m..5UTRs.m..exons.m..firstexons.m..intronexonboundaries.m..promoters.m..5UTRs.p..exons.p..firstexons.p..introns.p..1to5kb.m..TCN2.p..PES1.m.	8.18246481318771e-05	[0-0.008]	6.49878e-05	8.0758685727029e-07	0.00829046805508459	77	67	1830	0.865184	0.815536	0.797112	0.821855
Surv(OS, Death == "1") ~ chr22.31002795.31004367.minus.promoters.p..introns.m..5UTRs.m..exons.m..firstexons.m..intronexonboundaries.m..promoters.m..5UTRs.p..exons.p..firstexons.p..introns.p..1to5kb.m..TCN2.p..PES1.m. + FIGO_gr + RT_gr	Therapy=='TP'	RT_gr:34	5.17463525882067	[2.116-12.653]	0.000314276	2.11625690027966	12.6529298301598	77	67	1830	0.865184	0.815536	0.797112	0.821855
Surv(DFS, Relapse == "1") ~ chr13.30446824.30446824.minus.exons.m..lncrna.m..LINC00297.m. + FIGO_gr + RT_gr	Therapy=='TP' & TP53.accumulation=='1'	#chr13.30446824.30446824.minus.exons.m..lncrna.m..LINC00297.m.	3.18346926004955e-08	[0-0]	6.81144e-05	6.50885916858115e-12	0.000155702808544398	36	31	1830	0.780992	0.732438	0.931206	0.777305
Surv(OS, Death == "1") ~ chr14.95047655.95048198.both.promoters.p..5UTRs.p..exons.p..firstexons.p..intronexonboundaries.p..introns.p..SERPINA5.p. + FIGO_gr + RT_gr	Therapy=='TP' & TP53.accumulation=='1'	#chr14.95047655.95048198.both.promoters.p..5UTRs.p..exons.p..firstexons.p..intronexonboundaries.p..introns.p..SERPINA5.p.	0.000271779787115195	[0-0.016]	7.05973e-05	4.7391590857866e-06	0.0155859407433504	49	40	1200	0.903333	0.75	0.854821	0.757996
Surv(OS, Death == "1") ~ chr4.37891376.37893355.both.1to5kb.p..enhancers.b..promoters.p..5UTRs.p..exons.p..firstexons.p..introns.p..TBC1D1.p..NA.b. + FIGO_gr + RT_gr	Therapy=='TP'	#chr4.37891376.37893355.both.1to5kb.p..enhancers.b..promoters.p..5UTRs.p..exons.p..firstexons.p..introns.p..TBC1D1.p..NA.b.	6.48383375781901e-05	[0-0.008]	7.14758e-05	5.55707764255555e-07	0.00756514537013023	77	67	1830	0.86985	0.815799	0.833612	0.829073
Surv(DFS, Relapse == "1") ~ chrX.16887367.16889173.plus.introns.m..intronexonboundaries.m..cds.m..exons.m..firstexons.m..promoters.m..5UTRs.m..1to5kb.m..RBBP7.m. + FIGO_gr + RT_gr	TP53.accumulation=='1'	#chrX.16887367.16889173.plus.introns.m..intronexonboundaries.m..cds.m..exons.m..firstexons.m..promoters.m..5UTRs.m..1to5kb.m..RBBP7.m.	16943.9982128838	[137.189-2092724.567]	7.41136e-05	137.189136065553	2092724.567498	44	38	180	0.805556	0.826389	0.790957	0.872831
Surv(OS, Death == "1") ~ chr17.55762977.55763390.both.intergenic.b..NA.b. + FIGO_gr + RT_gr	Therapy=='TP' & TP53.accumulation=='1'	#chr17.55762977.55763390.both.intergenic.b..NA.b.	0.00774401301533116	[0.001-0.086]	7.82276e-05	0.000694101356441142	0.0863991073135206	49	40	1350	0.846552	0.798276	0.805899	0.808975
Surv(OS, Death == "1") ~ chr2.69968414.69970639.both.promoters.p..5UTRs.p..exons.p..firstexons.p..introns.p..ANXA4.p. + FIGO_gr + RT_gr	Therapy=='TP' & TP53.accumulation=='1'	#chr2.69968414.69970639.both.promoters.p..5UTRs.p..exons.p..firstexons.p..introns.p..ANXA4.p.	1.40553597635609e-20	[0-0]	8.07265e-05	1.8963755719238e-30	1.04174057611762e-10	49	40	390	0.809091	0.831818	0.809205	0.792479
Surv(OS, Death == "1") ~ chr16.2519254.2520055.plus.enhancers.b..1to5kb.p..NA.b..NTN3.p. + FIGO_gr + RT_gr	Therapy=='TP' & TP53.accumulation=='1'	#chr16.2519254.2520055.plus.enhancers.b..1to5kb.p..NA.b..NTN3.p.	0.000182689890253926	[0-0.013]	8.20111e-05	2.5197655366785e-06	0.0132455165034865	49	40	870	0.77027	0.718468	0.809821	0.847857
Surv(OS, Death == "1") ~ chr17.63557609.63558518.both.1to5kb.m..5UTRs.m..exons.m..firstexons.m..introns.m..intronexonboundaries.m..promoters.m..AXIN2.m. + FIGO_gr + RT_gr	Therapy=='TP' & TP53.accumulation=='1'	#chr17.63557609.63558518.both.1to5kb.m..5UTRs.m..exons.m..firstexons.m..introns.m..intronexonboundaries.m..promoters.m..AXIN2.m.	1.43898869114022e-11	[0-0]	9.14476e-05	5.32623003616455e-17	3.88771877889179e-06	49	40	1770	0.827336	0.76638	0.826457	0.718112
Surv(DFS, Relapse == "1") ~ chr14.73727447.73727684.minus.1to5kb.p..cds.p..5UTRs.p..exons.p..firstexons.p..introns.p..intronexonboundaries.p..PAPLN.p. + FIGO_gr + RT_gr	TP53.accumulation=='1'	#chr14.73727447.73727684.minus.1to5kb.p..cds.p..5UTRs.p..exons.p..firstexons.p..introns.p..intronexonboundaries.p..PAPLN.p.	6.94087966823776e-05	[0-0.009]	9.61146e-05	5.64420210733458e-07	0.00853545100845209	44	38	180	0.795139	0.760417	0.764165	0.8406
Surv(OS, Death == "1") ~ chr4.37891816.37892962.both.enhancers.b..promoters.p..5UTRs.p..exons.p..firstexons.p..NA.b..TBC1D1.p. + FIGO_gr + RT_gr	Therapy=='TP' & TP53.accumulation=='1'	#chr4.37891816.37892962.both.enhancers.b..promoters.p..5UTRs.p..exons.p..firstexons.p..NA.b..TBC1D1.p.	9.18645872701452e-07	[0-0.001]	0.00010421	8.20563195784005e-10	0.00102845246261027	49	40	1140	0.892977	0.824415	0.852031	0.822971
Surv(OS, Death == "1") ~ chr13.94771958.94771958.plus.introns.p..GPC6.p. + FIGO_gr + RT_gr	Therapy=='TP' & TP53.accumulation=='1'	#chr13.94771958.94771958.plus.introns.p..GPC6.p.	0.0357911012261483	[0.007-0.193]	0.000105747	0.00664749880323818	0.192704499075108	49	40	390	0.818182	0.827273	0.823529	0.859835
Surv(OS, Death == "1") ~ chr4.37891816.37892962.plus.enhancers.b..promoters.p..5UTRs.p..exons.p..firstexons.p..NA.b..TBC1D1.p. + FIGO_gr + RT_gr	Therapy=='TP' & TP53.accumulation=='1'	#chr4.37891816.37892962.plus.enhancers.b..promoters.p..5UTRs.p..exons.p..firstexons.p..NA.b..TBC1D1.p.	1.25342289144724e-05	[0-0.004]	0.000106482	4.15851766327559e-08	0.00377795424239335	49	40	1830	0.881958	0.80951	0.853425	0.788588
Surv(OS, Death == "1") ~ chr1.228870556.228872289.plus.promoters.p..introns.p..5UTRs.p..exons.p..firstexons.p..cds.p..RHOU.p. + FIGO_gr + RT_gr	Therapy=='TP'	#chr1.228870556.228872289.plus.promoters.p..introns.p..5UTRs.p..exons.p..firstexons.p..cds.p..RHOU.p.	4.10572265775973e-09	[0-0]	0.000109517	2.31374266656453e-13	7.2855805384231e-05	77	67	1830	0.865578	0.77769	0.845343	0.80337
Surv(OS, Death == "1") ~ chr5.150004235.150004918.minus.introns.p..enhancers.b..SYNPO.p..NA.b. + FIGO_gr + RT_gr	Therapy=='TP'	#chr5.150004235.150004918.minus.introns.p..enhancers.b..SYNPO.p..NA.b.	5.04727917694616e-12	[0-0]	0.000111337	9.40819449750347e-18	2.70774877122218e-06	77	67	1740	0.861992	0.781283	0.813371	0.777572
Surv(OS, Death == "1") ~ chr14.95047720.95048198.plus.promoters.p..5UTRs.p..exons.p..firstexons.p..intronexonboundaries.p..introns.p..SERPINA5.p. + FIGO_gr + RT_gr	Therapy=='TP' & TP53.accumulation=='1'	#chr14.95047720.95048198.plus.promoters.p..5UTRs.p..exons.p..firstexons.p..intronexonboundaries.p..introns.p..SERPINA5.p.	0.000174875354021613	[0-0.014]	0.000112114	2.16914277590583e-06	0.014098375535199	49	40	1080	0.85	0.755172	0.833492	0.770035
Surv(DFS, Relapse == "1") ~ chr22.37415199.37417225.minus.promoters.p..5UTRs.m..exons.m..firstexons.m..introns.m..promoters.m..5UTRs.p..exons.p..firstexons.p..introns.p..intronexonboundaries.m..1to5kb.m..MPST.p..TST.m. + FIGO_gr + RT_gr	Therapy=='TP'	#chr22.37415199.37417225.minus.promoters.p..5UTRs.m..exons.m..firstexons.m..introns.m..promoters.m..5UTRs.p..exons.p..firstexons.p..introns.p..intronexonboundaries.m..1to5kb.m..MPST.p..TST.m.	5.31290660539839e-08	[0-0]	0.000112914	1.07771672162145e-11	0.000261914620339357	55	49	1200	0.903382	0.804348	0.775349	0.810257
Surv(OS, Death == "1") ~ chr17.63556315.63558518.both.1to5kb.m..5UTRs.m..exons.m..firstexons.m..introns.m..intronexonboundaries.m..promoters.m..AXIN2.m. + FIGO_gr + RT_gr	Therapy=='TP' & TP53.accumulation=='1'	#chr17.63556315.63558518.both.1to5kb.m..5UTRs.m..exons.m..firstexons.m..introns.m..intronexonboundaries.m..promoters.m..AXIN2.m.	8.64538920572887e-15	[0-0]	0.000118062	5.9934397116924e-22	1.24707610510739e-07	49	40	1440	0.802867	0.749104	0.734	0.766556
Surv(OS, Death == "1") ~ chr17.63556608.63558518.both.promoters.m..1to5kb.m..introns.m..intronexonboundaries.m..5UTRs.m..exons.m..firstexons.m..AXIN2.m. + FIGO_gr + RT_gr	Therapy=='TP' & TP53.accumulation=='1'	#chr17.63556608.63558518.both.promoters.m..1to5kb.m..introns.m..intronexonboundaries.m..5UTRs.m..exons.m..firstexons.m..AXIN2.m.	1.17599162050267e-13	[0-0]	0.000118776	3.06097035848341e-20	4.5180322888775e-07	49	40	1830	0.84	0.76951	0.793069	0.73915
Surv(OS, Death == "1") ~ chr8.134783219.134783725.both.intergenic.b..lncrna.p..NA.b..CTD.2588J1.1.p. + FIGO_gr + RT_gr	Therapy=='TP' & TP53.accumulation=='1'	#chr8.134783219.134783725.both.intergenic.b..lncrna.p..NA.b..CTD.2588J1.1.p.	0.000484991645283198	[0-0.024]	0.000120335	9.91980556073514e-06	0.0237118454141426	49	40	390	0.795455	0.804545	0.747998	0.775613
Surv(OS, Death == "1") ~ chr4.37891816.37892962.both.enhancers.b..promoters.p..5UTRs.p..exons.p..firstexons.p..NA.b..TBC1D1.p. + FIGO_gr + RT_gr	full_table	#chr4.37891816.37892962.both.enhancers.b..promoters.p..5UTRs.p..exons.p..firstexons.p..NA.b..TBC1D1.p.	0.000893139728775092	[0-0.032]	0.000124708	2.47343472997891e-05	0.0322506418078494	95	84	1830	0.861475	0.793249	0.828834	0.787627
Surv(OS, Death == "1") ~ chr4.37891816.37892962.both.enhancers.b..promoters.p..5UTRs.p..exons.p..firstexons.p..NA.b..TBC1D1.p. + FIGO_gr + RT_gr	full_table	RT_gr:34	4.25230702471621	[1.987-9.102]	0.000193041	1.98667357145739	9.10170412101773	95	84	1830	0.861475	0.793249	0.828834	0.787627
Surv(OS, Death == "1") ~ chr4.37891376.37893355.both.1to5kb.p..enhancers.b..promoters.p..5UTRs.p..exons.p..firstexons.p..introns.p..TBC1D1.p..NA.b. + FIGO_gr + RT_gr	Therapy=='TP' & TP53.accumulation=='1'	#chr4.37891376.37893355.both.1to5kb.p..enhancers.b..promoters.p..5UTRs.p..exons.p..firstexons.p..introns.p..TBC1D1.p..NA.b.	2.75162457619141e-07	[0-0.001]	0.000128326	1.20797461357151e-10	0.000626787825111221	49	40	1140	0.867893	0.82107	0.877249	0.85119
Surv(OS, Death == "1") ~ chr4.37891816.37893355.both.enhancers.b..promoters.p..5UTRs.p..exons.p..firstexons.p..introns.p..NA.b..TBC1D1.p. + FIGO_gr + RT_gr	Therapy=='TP' & TP53.accumulation=='1'	#chr4.37891816.37893355.both.enhancers.b..promoters.p..5UTRs.p..exons.p..firstexons.p..introns.p..NA.b..TBC1D1.p.	5.68047596109957e-09	[0-0]	0.000130863	3.38118232860013e-13	9.54335022743051e-05	49	40	1830	0.888671	0.820699	0.890769	0.814209
Surv(OS, Death == "1") ~ chr4.37891376.37893355.both.1to5kb.p..enhancers.b..promoters.p..5UTRs.p..exons.p..firstexons.p..introns.p..TBC1D1.p..NA.b. + FIGO_gr + RT_gr	full_table	#chr4.37891376.37893355.both.1to5kb.p..enhancers.b..promoters.p..5UTRs.p..exons.p..firstexons.p..introns.p..TBC1D1.p..NA.b.	0.000256491514350147	[0-0.018]	0.000131033	3.7052216435939e-06	0.0177554552093732	95	84	1830	0.842266	0.774128	0.794381	0.772933
Surv(OS, Death == "1") ~ chr4.37891376.37893355.both.1to5kb.p..enhancers.b..promoters.p..5UTRs.p..exons.p..firstexons.p..introns.p..TBC1D1.p..NA.b. + FIGO_gr + RT_gr	full_table	RT_gr:34	4.10578769349575	[1.912-8.816]	0.00029152	1.91221562538517	8.81568603470942	95	84	1830	0.842266	0.774128	0.794381	0.772933
Surv(OS, Death == "1") ~ chr4.37891816.37893355.plus.enhancers.b..promoters.p..5UTRs.p..exons.p..firstexons.p..introns.p..NA.b..TBC1D1.p. + FIGO_gr + RT_gr	Therapy=='TP' & TP53.accumulation=='1'	#chr4.37891816.37893355.plus.enhancers.b..promoters.p..5UTRs.p..exons.p..firstexons.p..introns.p..NA.b..TBC1D1.p.	6.76862552752299e-08	[0-0]	0.000132968	1.42179903437024e-11	0.000322227617436304	49	40	1140	0.891304	0.824415	0.834663	0.902623
Surv(OS, Death == "1") ~ chr2.191044481.191045885.plus.1to5kb.p..introns.p..promoters.p..5UTRs.p..exons.p..firstexons.p..C2orf88.p. + FIGO_gr + RT_gr	Therapy=='TP' & TP53.accumulation=='1'	#chr2.191044481.191045885.plus.1to5kb.p..introns.p..promoters.p..5UTRs.p..exons.p..firstexons.p..C2orf88.p.	3.4211135414985e-18	[0-0]	0.000135239	3.67365504725301e-27	3.18593273273606e-09	49	40	1830	0.892028	0.803077	0.801298	0.769239
Surv(OS, Death == "1") ~ chr4.37891816.37893355.both.enhancers.b..promoters.p..5UTRs.p..exons.p..firstexons.p..introns.p..NA.b..TBC1D1.p. + FIGO_gr + RT_gr	full_table	#chr4.37891816.37893355.both.enhancers.b..promoters.p..5UTRs.p..exons.p..firstexons.p..introns.p..NA.b..TBC1D1.p.	6.57494544742953e-05	[0-0.009]	0.000135983	4.67228761660775e-07	0.00925240721119407	95	84	1830	0.861475	0.796191	0.806344	0.771866
Surv(OS, Death == "1") ~ chr4.37891816.37893355.both.enhancers.b..promoters.p..5UTRs.p..exons.p..firstexons.p..introns.p..NA.b..TBC1D1.p. + FIGO_gr + RT_gr	full_table	RT_gr:34	4.21783743360013	[1.969-9.033]	0.000212073	1.96943309791699	9.03313376580027	95	84	1830	0.861475	0.796191	0.806344	0.771866
Surv(OS, Death == "1") ~ chr18.3247013.3248148.minus.promoters.p..lncrna.p..lncrna.m..1to5kb.p..5UTRs.p..exons.p..firstexons.p..introns.p..MYL12A.p..RP13.270P17.2.p..RP13.270P17.3.m. + FIGO_gr + RT_gr	TP53.accumulation=='0'	#chr18.3247013.3248148.minus.promoters.p..lncrna.p..lncrna.m..1to5kb.p..5UTRs.p..exons.p..firstexons.p..introns.p..MYL12A.p..RP13.270P17.2.p..RP13.270P17.3.m.	2.68574489598178e-16	[0-0]	0.000136097	2.69024100601351e-24	2.68125630014874e-08	33	32	1470	0.932099	0.839506	0.927083	0.958333
Surv(OS, Death == "1") ~ chr20.62525650.62526288.plus.promoters.p..DNAJC5.p. + FIGO_gr + RT_gr	Therapy=='TP'	#chr20.62525650.62526288.plus.promoters.p..DNAJC5.p.	8.9870071757866e-10	[0-0]	0.000145037	1.93622277251243e-14	4.17133292326885e-05	77	67	1830	0.854877	0.798862	0.859938	0.819599
Surv(OS, Death == "1") ~ chr20.62525650.62526288.plus.promoters.p..DNAJC5.p. + FIGO_gr + RT_gr	Therapy=='TP'	RT_gr:34	6.00942861218559	[2.355-15.333]	0.000175064	2.35528897848845	15.332824368809	77	67	1830	0.854877	0.798862	0.859938	0.819599
Surv(OS, Death == "1") ~ chr12.22198364.22199522.minus.promoters.p..5UTRs.p..exons.p..firstexons.p..introns.p..CMAS.p. + FIGO_gr + RT_gr	Therapy=='TP' & TP53.accumulation=='1'	#chr12.22198364.22199522.minus.promoters.p..5UTRs.p..exons.p..firstexons.p..introns.p..CMAS.p.	3.95477279649041e-11	[0-0]	0.000149947	1.65580933823291e-16	9.44566956516374e-06	49	40	390	0.872727	0.863636	0.806008	0.858846
Surv(OS, Death == "1") ~ chr11.1852250.1852574.both.1to5kb.p..introns.p..SYT8.p. + FIGO_gr + RT_gr	Therapy=='TP' & TP53.accumulation=='1'	#chr11.1852250.1852574.both.1to5kb.p..introns.p..SYT8.p.	0.00283141217401484	[0-0.059]	0.000153152	0.000135801182986124	0.0590340578990289	49	40	390	0.877273	0.822727	0.83482	0.840125
Surv(DFS, Relapse == "1") ~ chr22.37415199.37417225.minus.promoters.p..5UTRs.m..exons.m..firstexons.m..introns.m..promoters.m..5UTRs.p..exons.p..firstexons.p..introns.p..intronexonboundaries.m..1to5kb.m..MPST.p..TST.m. + FIGO_gr + RT_gr	full_table	#chr22.37415199.37417225.minus.promoters.p..5UTRs.m..exons.m..firstexons.m..introns.m..promoters.m..5UTRs.p..exons.p..firstexons.p..introns.p..intronexonboundaries.m..1to5kb.m..MPST.p..TST.m.	3.93961921659416e-07	[0-0.001]	0.000153998	1.89939949351066e-10	0.00081713192115637	64	57	1200	0.868519	0.746296	0.768204	0.744721
Surv(OS, Death == "1") ~ chr17.63557693.63558518.minus.1to5kb.m..5UTRs.m..exons.m..firstexons.m..introns.m..intronexonboundaries.m..promoters.m..AXIN2.m. + FIGO_gr + RT_gr	Therapy=='TP' & TP53.accumulation=='1'	#chr17.63557693.63558518.minus.1to5kb.m..5UTRs.m..exons.m..firstexons.m..introns.m..intronexonboundaries.m..promoters.m..AXIN2.m.	4.55253892769535e-08	[0-0]	0.000157036	7.09838832912791e-12	0.000291976287112032	49	40	1830	0.831049	0.742378	0.824006	0.755255
Surv(OS, Death == "1") ~ chr19.41073425.41073716.both.1to5kb.p..introns.p..intronexonboundaries.p..cds.p..exons.p..SPTBN4.p. + FIGO_gr + RT_gr	Therapy=='TP'	#chr19.41073425.41073716.both.1to5kb.p..introns.p..intronexonboundaries.p..cds.p..exons.p..SPTBN4.p.	1.27650654008176e-06	[0-0.001]	0.00015734	1.1201767662089e-09	0.00145465340473561	77	67	1830	0.867874	0.793989	0.795311	0.801565
Surv(OS, Death == "1") ~ chr19.41073425.41073716.both.1to5kb.p..introns.p..intronexonboundaries.p..cds.p..exons.p..SPTBN4.p. + FIGO_gr + RT_gr	Therapy=='TP'	RT_gr:34	5.71884030940759	[2.313-14.137]	0.000159167	2.31341564885069	14.137163159916	77	67	1830	0.867874	0.793989	0.795311	0.801565
Surv(DFS, Relapse == "1") ~ chr18.72906098.72906098.plus.intergenic.b..NA.b. + FIGO_gr + RT_gr	TP53.accumulation=='1'	#chr18.72906098.72906098.plus.intergenic.b..NA.b.	2.11569260067493e-06	[0-0.002]	0.000167562	2.34550546123606e-09	0.00190839682726289	44	38	1440	0.782407	0.708333	0.720686	0.772647
Surv(OS, Death == "1") ~ chr6.76458067.76458598.plus.promoters.p..MYO6.p. + FIGO_gr + RT_gr	TP53.accumulation=='1'	#chr6.76458067.76458598.plus.promoters.p..MYO6.p.	0.00104032120924492	[0-0.037]	0.000167567	2.90905359819756e-05	0.0372034471649264	62	52	1830	0.823933	0.761959	0.824359	0.762113
Surv(DFS, Relapse == "1") ~ chr3.52453266.52454184.both.introns.p..intronexonboundaries.p..PHF7.p. + FIGO_gr + RT_gr	full_table	#chr3.52453266.52454184.both.introns.p..intronexonboundaries.p..PHF7.p.	0.000164184064478344	[0-0.015]	0.000170746	1.74528211048317e-06	0.0154453007148319	64	57	960	0.8125	0.75641	0.715898	0.764458
Surv(DFS, Relapse == "1") ~ chr22.37415199.37417225.minus.promoters.p..5UTRs.m..exons.m..firstexons.m..introns.m..promoters.m..5UTRs.p..exons.p..firstexons.p..introns.p..intronexonboundaries.m..1to5kb.m..MPST.p..TST.m. + FIGO_gr + RT_gr	TP53.accumulation=='1'	#chr22.37415199.37417225.minus.promoters.p..5UTRs.m..exons.m..firstexons.m..introns.m..promoters.m..5UTRs.p..exons.p..firstexons.p..introns.p..intronexonboundaries.m..1to5kb.m..MPST.p..TST.m.	6.68223981207663e-08	[0-0]	0.000172925	1.20340130285895e-11	0.000371051026785665	44	38	210	0.823691	0.732782	0.79235	0.717692
Surv(DFS, Relapse == "1") ~ chr1.157811724.157811724.plus.promoters.m..intronexonboundaries.m..CD5L.m. + FIGO_gr + RT_gr	TP53.accumulation=='0'	#chr1.157811724.157811724.plus.promoters.m..intronexonboundaries.m..CD5L.m.	224484.643922201	[359.127-140321902.796]	0.000175988	359.126795978887	140321902.796248	20	19	990	1	0.972222	1	1
Surv(OS, Death == "1") ~ chr3.190039935.190041053.minus.cds.m..exons.m..firstexons.m..5UTRs.m..intronexonboundaries.m..promoters.m..CLDN1.m. + FIGO_gr + RT_gr	full_table	#chr3.190039935.190041053.minus.cds.m..exons.m..firstexons.m..5UTRs.m..intronexonboundaries.m..promoters.m..CLDN1.m.	7.72970521891579e-06	[0-0.004]	0.000179577	1.63557917278615e-08	0.00365303886020723	95	84	1830	0.863866	0.775964	0.805063	0.785051
Surv(OS, Death == "1") ~ chr3.190039935.190041053.minus.cds.m..exons.m..firstexons.m..5UTRs.m..intronexonboundaries.m..promoters.m..CLDN1.m. + FIGO_gr + RT_gr	full_table	RT_gr:34	4.14700426886366	[1.899-9.057]	0.000358565	1.8988126900701	9.05705154379318	95	84	1830	0.863866	0.775964	0.805063	0.785051
Surv(OS, Death == "1") ~ chr18.32556104.32557882.both.promoters.p..1to5kb.p..5UTRs.p..exons.p..firstexons.p..introns.p..MAPRE2.p. + FIGO_gr + RT_gr	Therapy=='TP' & TP53.accumulation=='0'	#chr18.32556104.32557882.both.promoters.p..1to5kb.p..5UTRs.p..exons.p..firstexons.p..introns.p..MAPRE2.p.	6.61274692773428e-13	[0-0]	0.000182512	2.76138047348353e-19	1.58357105622229e-06	28	27	480	0.903846	0.807692	1	1
Surv(OS, Death == "1") ~ chr14.64194118.64195245.both.cds.m..exons.m..firstexons.m..intronexonboundaries.m..promoters.m..SGPP1.m. + FIGO_gr + RT_gr	Therapy=='TP'	#chr14.64194118.64195245.both.cds.m..exons.m..firstexons.m..intronexonboundaries.m..promoters.m..SGPP1.m.	4.66568305212862e-27	[0-0]	0.000184644	7.35954480475959e-41	2.95787292834226e-13	77	67	1830	0.833074	0.79317	0.789253	0.804098
Surv(OS, Death == "1") ~ chr14.64194118.64195245.both.cds.m..exons.m..firstexons.m..intronexonboundaries.m..promoters.m..SGPP1.m. + FIGO_gr + RT_gr	Therapy=='TP'	RT_gr:34	5.03568944530397	[2.03-12.49]	0.000486522	2.03033850502537	12.4896258071158	77	67	1830	0.833074	0.79317	0.789253	0.804098
Surv(OS, Death == "1") ~ chr11.63304337.63305749.both.5UTRs.p..exons.p..firstexons.p..introns.p..PLAAT4.p. + FIGO_gr + RT_gr	Therapy=='TP' & TP53.accumulation=='0'	#chr11.63304337.63305749.both.5UTRs.p..exons.p..firstexons.p..introns.p..PLAAT4.p.	685118977057.939	[424241.388-1106417305060646400]	0.000186491	424241.387565053	1106417305060646400	28	27	480	0.980769	0.980769	1	1
Surv(OS, Death == "1") ~ chr13.94771958.94771958.plus.introns.p..GPC6.p. + FIGO_gr + RT_gr	TP53.accumulation=='1'	#chr13.94771958.94771958.plus.introns.p..GPC6.p.	0.0631377080086286	[0.015-0.269]	0.000186676	0.0148240995223664	0.268911455064657	62	52	1020	0.803175	0.71746	0.744034	0.737587
Surv(OS, Death == "1") ~ chr18.32556104.32557266.both.promoters.p..1to5kb.p..5UTRs.p..exons.p..firstexons.p..introns.p..MAPRE2.p. + FIGO_gr + RT_gr	Therapy=='TP' & TP53.accumulation=='0'	#chr18.32556104.32557266.both.promoters.p..1to5kb.p..5UTRs.p..exons.p..firstexons.p..introns.p..MAPRE2.p.	3.41278083095575e-11	[0-0]	0.00018734	1.09972149675212e-16	1.0590929644039e-05	28	27	1260	0.918367	0.85034	0.725446	0.778522
Surv(DFS, Relapse == "1") ~ chr4.74905354.74905786.plus.promoters.m..1to5kb.m..CXCL3.m. + FIGO_gr + RT_gr	TP53.accumulation=='1'	#chr4.74905354.74905786.plus.promoters.m..1to5kb.m..CXCL3.m.	0.00108602263099756	[0-0.039]	0.000191769	3.0069994130592e-05	0.0392233250833577	44	38	1830	0.777778	0.91453	0.816825	0.97551
Surv(OS, Death == "1") ~ chr2.37898638.37900205.both.5UTRs.m..exons.m..firstexons.m..introns.m..promoters.m..intronexonboundaries.m..CDC42EP3.m. + FIGO_gr + RT_gr	Therapy=='TP'	#chr2.37898638.37900205.both.5UTRs.m..exons.m..firstexons.m..introns.m..promoters.m..intronexonboundaries.m..CDC42EP3.m.	1.10986016187272e-22	[0-0]	0.000197142	3.06316942973048e-34	4.0212910423976e-11	77	67	1440	0.833333	0.752358	0.771487	0.748441
Surv(DFS, Relapse == "1") ~ chr22.37415199.37417225.minus.promoters.p..5UTRs.m..exons.m..firstexons.m..introns.m..promoters.m..5UTRs.p..exons.p..firstexons.p..introns.p..intronexonboundaries.m..1to5kb.m..MPST.p..TST.m. + FIGO_gr + RT_gr	Therapy=='TP' & TP53.accumulation=='1'	#chr22.37415199.37417225.minus.promoters.p..5UTRs.m..exons.m..firstexons.m..introns.m..promoters.m..5UTRs.p..exons.p..firstexons.p..introns.p..intronexonboundaries.m..1to5kb.m..MPST.p..TST.m.	2.40356271042613e-09	[0-0]	0.000198236	6.93744585911931e-14	8.3274360914211e-05	36	31	690	0.902597	0.821429	0.823889	0.871111
Surv(OS, Death == "1") ~ chr14.23525003.23525372.minus.5UTRs.m..exons.m..intronexonboundaries.m..introns.m..CDH24.m. + FIGO_gr + RT_gr	Therapy=='TP' & TP53.accumulation=='1'	#chr14.23525003.23525372.minus.5UTRs.m..exons.m..intronexonboundaries.m..introns.m..CDH24.m.	5.20698865789293e-06	[0-0.003]	0.000200488	8.54488499351796e-09	0.00317297785798089	49	40	1260	0.858333	0.816667	0.843016	0.789977
Surv(OS, Death == "1") ~ chr3.190039935.190041053.both.cds.m..exons.m..firstexons.m..5UTRs.m..intronexonboundaries.m..promoters.m..CLDN1.m. + FIGO_gr + RT_gr	full_table	#chr3.190039935.190041053.both.cds.m..exons.m..firstexons.m..5UTRs.m..intronexonboundaries.m..promoters.m..CLDN1.m.	3.38524078703486e-07	[0-0.001]	0.000202963	1.30676642938928e-10	0.000876962778387274	95	84	1830	0.859481	0.773082	0.77833	0.728122
Surv(OS, Death == "1") ~ chr3.190039935.190041053.both.cds.m..exons.m..firstexons.m..5UTRs.m..intronexonboundaries.m..promoters.m..CLDN1.m. + FIGO_gr + RT_gr	full_table	RT_gr:34	4.13905346044005	[1.893-9.049]	0.000371572	1.89328821814969	9.0486822788786	95	84	1830	0.859481	0.773082	0.77833	0.728122
Surv(OS, Death == "1") ~ chr5.111092845.111095756.both.promoters.m..5UTRs.m..exons.m..firstexons.m..introns.m..intronexonboundaries.m..1to5kb.m..NREP.m. + FIGO_gr + RT_gr	Therapy=='TP' & TP53.accumulation=='1'	#chr5.111092845.111095756.both.promoters.m..5UTRs.m..exons.m..firstexons.m..introns.m..intronexonboundaries.m..1to5kb.m..NREP.m.	1.00748831709333e-16	[0-0]	0.000203679	3.65012240947815e-25	2.78081827185813e-08	49	40	1200	0.865	0.773333	0.841991	0.769695
Surv(OS, Death == "1") ~ chr11.116658528.116659557.plus.introns.m..intronexonboundaries.m..promoters.m..ZPR1.m. + FIGO_gr + RT_gr	Therapy=='TP' & TP53.accumulation=='1'	#chr11.116658528.116659557.plus.introns.m..intronexonboundaries.m..promoters.m..ZPR1.m.	5.37894410726118e-11	[0-0]	0.000216432	1.9471652311532e-16	1.48590572829324e-05	49	40	390	0.886364	0.777273	0.795734	0.754126
Surv(OS, Death == "1") ~ chr15.42437866.42438146.plus.cds.m..5UTRs.m..exons.m..firstexons.m..intronexonboundaries.m..promoters.m..introns.m..PLA2G4F.m. + FIGO_gr + RT_gr	Therapy=='TP'	#chr15.42437866.42438146.plus.cds.m..5UTRs.m..exons.m..firstexons.m..intronexonboundaries.m..promoters.m..introns.m..PLA2G4F.m.	0.00111931109630753	[0-0.041]	0.000217369	3.05382489992183e-05	0.041025840425534	77	67	390	0.870892	0.776995	0.754381	0.751802
Surv(OS, Death == "1") ~ chr1.59543798.59543930.minus.intergenic.b..lncrna.p..NA.b..RP11.145M4.3.p. + FIGO_gr + RT_gr	full_table	RT_gr:34	4.1892575339819	[1.962-8.943]	0.000213786	1.96231823983772	8.94344165474169	95	84	390	0.854978	0.765152	0.803721	0.786753
Surv(OS, Death == "1") ~ chr1.59543798.59543930.minus.intergenic.b..lncrna.p..NA.b..RP11.145M4.3.p. + FIGO_gr + RT_gr	full_table	#chr1.59543798.59543930.minus.intergenic.b..lncrna.p..NA.b..RP11.145M4.3.p.	0.0176167937880598	[0.002-0.151]	0.000230928	0.00205282566000796	0.151182552623498	95	84	390	0.854978	0.765152	0.803721	0.786753
Surv(OS, Death == "1") ~ chr5.111092139.111095756.both.promoters.m..introns.m..intronexonboundaries.m..5UTRs.m..exons.m..firstexons.m..1to5kb.m..NREP.m. + FIGO_gr + RT_gr	Therapy=='TP' & TP53.accumulation=='1'	#chr5.111092139.111095756.both.promoters.m..introns.m..intronexonboundaries.m..5UTRs.m..exons.m..firstexons.m..1to5kb.m..NREP.m.	1.91393755856838e-16	[0-0]	0.00023462	8.07346221173037e-25	4.53728138192843e-08	49	40	390	0.736364	0.709091	0.895887	0.877591
Surv(DFS, Relapse == "1") ~ chr17.7121116.7121848.plus.promoters.m..1to5kb.p..cds.p..exons.p..introns.m..intronexonboundaries.p..intronexonboundaries.m..introns.p..DLG4.m..ACADVL.p. + FIGO_gr + RT_gr	Therapy=='TP' & TP53.accumulation=='1'	#chr17.7121116.7121848.plus.promoters.m..1to5kb.p..cds.p..exons.p..introns.m..intronexonboundaries.p..intronexonboundaries.m..introns.p..DLG4.m..ACADVL.p.	5.01951788544696e-06	[0-0.003]	0.000236595	7.50651464011258e-09	0.00335649246158589	36	31	1830	0.940083	0.984504	0.950077	0.979839
Surv(OS, Death == "1") ~ chr5.154236651.154239017.minus.1to5kb.p..promoters.p..5UTRs.p..exons.p..firstexons.p..introns.p..CNOT8.p. + FIGO_gr + RT_gr	Therapy=='TP'	#chr5.154236651.154239017.minus.1to5kb.p..promoters.p..5UTRs.p..exons.p..firstexons.p..introns.p..CNOT8.p.	8.73351753086925e-15	[0-0]	0.000239157	2.75700493550307e-22	2.7665648138596e-07	77	67	1830	0.884267	0.831179	0.849516	0.825146
Surv(OS, Death == "1") ~ chr5.154236651.154239017.minus.1to5kb.p..promoters.p..5UTRs.p..exons.p..firstexons.p..introns.p..CNOT8.p. + FIGO_gr + RT_gr	Therapy=='TP'	RT_gr:34	5.06957226650757	[2.055-12.508]	0.000426866	2.05475410009173	12.5078533553944	77	67	1830	0.884267	0.831179	0.849516	0.825146
Surv(DFS, Relapse == "1") ~ chr15.35087506.35089331.plus.introns.p..introns.m..lncrna.p..promoters.m..intronexonboundaries.m..1to5kb.m..NA.p..ACTC1.m..RP11.814P5.1.p. + FIGO_gr + RT_gr	Therapy=='TP' & TP53.accumulation=='0'	#chr15.35087506.35089331.plus.introns.p..introns.m..lncrna.p..promoters.m..intronexonboundaries.m..1to5kb.m..NA.p..ACTC1.m..RP11.814P5.1.p.	8430232866.18484	[41866.686-1697503018549223]	0.000244577	41866.6861864212	1697503018549223	19	18	990	1	1	1	1
Surv(OS, Death == "1") ~ chr22.38181236.38181236.minus.intergenic.b..NA.b. + FIGO_gr + RT_gr	Therapy=='TP' & TP53.accumulation=='1'	#chr22.38181236.38181236.minus.intergenic.b..NA.b.	0.000424101760386297	[0-0.027]	0.000258729	6.57985809195067e-06	0.0273352860577323	49	40	1020	0.836842	0.807018	0.80634	0.847333
Surv(OS, Death == "1") ~ chr18.3246932.3248148.both.promoters.p..lncrna.p..lncrna.m..1to5kb.p..5UTRs.p..exons.p..firstexons.p..introns.p..MYL12A.p..RP13.270P17.2.p..RP13.270P17.3.m. + FIGO_gr + RT_gr	TP53.accumulation=='0'	#chr18.3246932.3248148.both.promoters.p..lncrna.p..lncrna.m..1to5kb.p..5UTRs.p..exons.p..firstexons.p..introns.p..MYL12A.p..RP13.270P17.2.p..RP13.270P17.3.m.	3.2779210974222e-13	[0-0]	0.000262595	6.47337042759472e-20	1.65984116637644e-06	33	32	450	1	1	0.972222	1
Surv(OS, Death == "1") ~ chr12.96336121.96337065.minus.promoters.p..introns.m..5UTRs.m..exons.m..firstexons.m..intronexonboundaries.m..promoters.m..AMDHD1.p..CCDC38.m. + FIGO_gr + RT_gr	full_table	RT_gr:34	4.62883304905269	[2.161-9.915]	8.06168e-05	2.16095503621757	9.91510468144938	95	84	1770	0.844853	0.814469	0.858984	0.831271
Surv(OS, Death == "1") ~ chr12.96336121.96337065.minus.promoters.p..introns.m..5UTRs.m..exons.m..firstexons.m..intronexonboundaries.m..promoters.m..AMDHD1.p..CCDC38.m. + FIGO_gr + RT_gr	full_table	#chr12.96336121.96337065.minus.promoters.p..introns.m..5UTRs.m..exons.m..firstexons.m..intronexonboundaries.m..promoters.m..AMDHD1.p..CCDC38.m.	1.23420967549665e-07	[0-0.001]	0.000269733	2.3672927514254e-11	0.000643466475437964	95	84	1770	0.844853	0.814469	0.858984	0.831271
Surv(OS, Death == "1") ~ chr8.134783219.134783460.minus.intergenic.b..NA.b. + FIGO_gr + RT_gr	Therapy=='TP' & TP53.accumulation=='1'	#chr8.134783219.134783460.minus.intergenic.b..NA.b.	0.0013519856592472	[0-0.047]	0.000269839	3.86603477359784e-05	0.0472801029957895	49	40	630	0.817073	0.823171	0.79145	0.805227
Surv(DFS, Relapse == "1") ~ chr1.85100853.85101435.minus.promoters.m..1to5kb.m..intronexonboundaries.m..LINC01555.m. + FIGO_gr + RT_gr	TP53.accumulation=='0'	#chr1.85100853.85101435.minus.promoters.m..1to5kb.m..intronexonboundaries.m..LINC01555.m.	567405.416159081	[451.653-712824351.513]	0.000273754	451.652508227663	712824351.513125	20	19	510	0.946667	0.906667	1	1
Surv(DFS, Relapse == "1") ~ chr1.157811724.157811724.plus.promoters.m..intronexonboundaries.m..CD5L.m. + FIGO_gr + RT_gr	Therapy=='TP' & TP53.accumulation=='0'	#chr1.157811724.157811724.plus.promoters.m..intronexonboundaries.m..CD5L.m.	608530.68862821	[465.648-795256495.476]	0.000274709	465.648003014277	795256495.475552	19	18	990	1	0.970588	1	1
Surv(OS, Death == "1") ~ chr10.75572220.75572405.minus.promoters.m..1to5kb.m..exons.m..3UTRs.m..NDST2.m..CAMK2G.m. + FIGO_gr + RT_gr	Therapy=='TP' & TP53.accumulation=='1'	#chr10.75572220.75572405.minus.promoters.m..1to5kb.m..exons.m..3UTRs.m..NDST2.m..CAMK2G.m.	0.00143233931842639	[0-0.049]	0.000275407	4.20357308540309e-05	0.0488060010240892	49	40	390	0.95	0.963636	0.817577	0.972339
Surv(OS, Death == "1") ~ chr15.48411862.48413102.minus.1to5kb.p..promoters.p..SLC24A5.p. + FIGO_gr + RT_gr	Therapy=='TP' & TP53.accumulation=='1'	#chr15.48411862.48413102.minus.1to5kb.p..promoters.p..SLC24A5.p.	8.82740435060944e-05	[0-0.014]	0.000282351	5.72051140514566e-07	0.0136216960426066	49	40	1350	0.827586	0.796552	0.741151	0.792361
Surv(DFS, Relapse == "1") ~ chr22.37415199.37417225.both.promoters.p..5UTRs.m..exons.m..firstexons.m..introns.m..intronexonboundaries.m..promoters.m..5UTRs.p..exons.p..firstexons.p..introns.p..1to5kb.m..MPST.p..TST.m. + FIGO_gr + RT_gr	TP53.accumulation=='1'	#chr22.37415199.37417225.both.promoters.p..5UTRs.m..exons.m..firstexons.m..introns.m..intronexonboundaries.m..promoters.m..5UTRs.p..exons.p..firstexons.p..introns.p..1to5kb.m..MPST.p..TST.m.	8.10614734964591e-08	[0-0.001]	0.00028406	1.20066652823436e-11	0.000547276227903187	44	38	690	0.84375	0.75	0.751508	0.812619
Surv(OS, Death == "1") ~ chr21.42694352.42694352.minus.introns.p..FAM3B.p. + FIGO_gr + RT_gr	Therapy=='TP' & TP53.accumulation=='1'	#chr21.42694352.42694352.minus.introns.p..FAM3B.p.	0.0256579087696171	[0.004-0.186]	0.000285911	0.00354625156522719	0.185640603978929	49	40	1350	0.812069	0.755172	0.800757	0.760451
Surv(OS, Death == "1") ~ chr12.14707097.14707097.plus.introns.m..PLBD1.m. + FIGO_gr + RT_gr	Therapy=='TP' & TP53.accumulation=='1'	#chr12.14707097.14707097.plus.introns.m..PLBD1.m.	0.00451749652986185	[0-0.084]	0.000292014	0.00024321913247718	0.083906947161028	49	40	1410	0.852632	0.822807	0.834564	0.838086
Surv(OS, Death == "1") ~ chr8.134783614.134783725.plus.intergenic.b..lncrna.p..NA.b..CTD.2588J1.1.p. + FIGO_gr + RT_gr	Therapy=='TP' & TP53.accumulation=='1'	#chr8.134783614.134783725.plus.intergenic.b..lncrna.p..NA.b..CTD.2588J1.1.p.	0.00171631644299666	[0-0.054]	0.000292659	5.47070475812563e-05	0.0538457522885949	49	40	390	0.768182	0.768182	0.861232	0.832661
Surv(OS, Death == "1") ~ chr12.96336121.96336941.minus.promoters.p..introns.m..5UTRs.m..exons.m..firstexons.m..intronexonboundaries.m..promoters.m..AMDHD1.p..CCDC38.m. + FIGO_gr + RT_gr	full_table	RT_gr:34	4.71603836571466	[2.2-10.111]	6.72741e-05	2.19962433824494	10.1112801309693	95	84	1770	0.841363	0.800672	0.828393	0.774003
Surv(OS, Death == "1") ~ chr12.96336121.96336941.minus.promoters.p..introns.m..5UTRs.m..exons.m..firstexons.m..intronexonboundaries.m..promoters.m..AMDHD1.p..CCDC38.m. + FIGO_gr + RT_gr	full_table	#chr12.96336121.96336941.minus.promoters.p..introns.m..5UTRs.m..exons.m..firstexons.m..intronexonboundaries.m..promoters.m..AMDHD1.p..CCDC38.m.	8.6673622477673e-06	[0-0.005]	0.000297445	1.56762380366718e-08	0.00479216813104549	95	84	1770	0.841363	0.800672	0.828393	0.774003
Surv(OS, Death == "1") ~ chr11.63304614.63305749.minus.introns.p..PLAAT4.p. + FIGO_gr + RT_gr	Therapy=='TP' & TP53.accumulation=='0'	#chr11.63304614.63305749.minus.introns.p..PLAAT4.p.	65215.0659627768	[158.675-26803219.78]	0.000306202	158.675146623493	26803219.7797235	28	27	480	0.980769	0.980769	0.819444	0.859375
Surv(DFS, Relapse == "1") ~ chr22.37416522.37417225.minus.promoters.m..1to5kb.m..introns.p..TST.m..MPST.p. + FIGO_gr + RT_gr	Therapy=='TP'	#chr22.37416522.37417225.minus.promoters.m..1to5kb.m..introns.p..TST.m..MPST.p.	0.00127359497767849	[0-0.048]	0.000308902	3.40629632756892e-05	0.0476189976203725	55	49	1830	0.708661	0.755906	0.801693	1
Surv(OS, Death == "1") ~ chr10.75572220.75573152.both.promoters.m..1to5kb.m..exons.m..3UTRs.m..NDST2.m..CAMK2G.m. + FIGO_gr + RT_gr	TP53.accumulation=='1'	#chr10.75572220.75573152.both.promoters.m..1to5kb.m..exons.m..3UTRs.m..NDST2.m..CAMK2G.m.	0.00121713661896842	[0-0.047]	0.000314292	3.16168407374267e-05	0.0468554578724951	62	52	390	0.847222	0.819444	0.828367	0.823807
Surv(DFS, Relapse == "1") ~ chr14.22956290.22956290.minus.1to5kb.p..1to5kb.m..introns.p..NA.p..NA.m. + FIGO_gr + RT_gr	TP53.accumulation=='1'	#chr14.22956290.22956290.minus.1to5kb.p..1to5kb.m..introns.p..NA.p..NA.m.	0.0113438357887272	[0.001-0.13]	0.000317491	0.000990555765938742	0.129909506184799	44	38	210	0.859504	0.818182	0.808994	0.854659
Surv(OS, Death == "1") ~ chr10.75572220.75573152.both.promoters.m..1to5kb.m..exons.m..3UTRs.m..NDST2.m..CAMK2G.m. + FIGO_gr + RT_gr	Therapy=='TP' & TP53.accumulation=='1'	#chr10.75572220.75573152.both.promoters.m..1to5kb.m..exons.m..3UTRs.m..NDST2.m..CAMK2G.m.	0.000367488451881722	[0-0.027]	0.000320875	4.94446818078746e-06	0.0273128994521948	49	40	390	0.963636	0.981818	0.95	0.995833
Surv(DFS, Relapse == "1") ~ chr11.43701299.43701349.minus.promoters.p..HSD17B12.p. + FIGO_gr + RT_gr	TP53.accumulation=='1'	#chr11.43701299.43701349.minus.promoters.p..HSD17B12.p.	0.00356126017839421	[0-0.077]	0.000323518	0.000164823530822329	0.0769463801372358	44	38	1830	0.834758	0.854701	0.803647	0.858015
Surv(OS, Death == "1") ~ chr6.76458041.76458633.both.promoters.p..MYO6.p. + FIGO_gr + RT_gr	TP53.accumulation=='1'	#chr6.76458041.76458633.both.promoters.p..MYO6.p.	3.5538000840513e-05	[0-0.01]	0.000327094	1.32895273983426e-07	0.00950334399323944	62	52	390	0.865741	0.803241	0.861403	0.805723
Surv(DFS, Relapse == "1") ~ chr22.37416522.37417225.minus.promoters.m..1to5kb.m..introns.p..TST.m..MPST.p. + FIGO_gr + RT_gr	Therapy=='TP' & TP53.accumulation=='1'	#chr22.37416522.37417225.minus.promoters.m..1to5kb.m..introns.p..TST.m..MPST.p.	0.000325060968427484	[0-0.026]	0.00033004	4.05448557168799e-06	0.026061168877467	36	31	330	0.810909	0.738182	0.763117	0.815195
Surv(OS, Death == "1") ~ chr19.9434270.9435397.plus.promoters.p..1to5kb.p..5UTRs.p..exons.p..firstexons.p..cds.p..ZNF559.p..ZNF559.ZNF177.p. + FIGO_gr + RT_gr	TP53.accumulation=='0'	#chr19.9434270.9435397.plus.promoters.p..1to5kb.p..5UTRs.p..exons.p..firstexons.p..cds.p..ZNF559.p..ZNF559.ZNF177.p.	28655247.6185821	[2367.315-346858463711.507]	0.00034395	2367.31491945145	346858463711.507	33	32	480	0.87931	0.844828	0.898056	1
Surv(OS, Death == "1") ~ chr2.198175821.198176433.both.promoters.m..lncrna.p..ANKRD44.m..AC010746.3.p. + FIGO_gr + RT_gr	full_table	RT_gr:34	4.20241750115902	[1.978-8.93]	0.000189049	1.97768917501992	8.92977171393462	95	84	1830	0.848883	0.750817	0.82335	0.762991
Surv(OS, Death == "1") ~ chr2.198175821.198176433.both.promoters.m..lncrna.p..ANKRD44.m..AC010746.3.p. + FIGO_gr + RT_gr	full_table	#chr2.198175821.198176433.both.promoters.m..lncrna.p..ANKRD44.m..AC010746.3.p.	0.00849703086997955	[0.001-0.116]	0.000346347	0.000623634285512138	0.115772232673343	95	84	1830	0.848883	0.750817	0.82335	0.762991
Surv(OS, Death == "1") ~ chr5.111093017.111094867.plus.promoters.m..1to5kb.m..5UTRs.m..exons.m..firstexons.m..introns.m..intronexonboundaries.m..NREP.m. + FIGO_gr + RT_gr	Therapy=='TP' & TP53.accumulation=='1'	#chr5.111093017.111094867.plus.promoters.m..1to5kb.m..5UTRs.m..exons.m..firstexons.m..introns.m..intronexonboundaries.m..NREP.m.	3.01306789154653e-18	[0-0]	0.00034883	7.51765085224161e-28	1.2076349776688e-08	49	40	390	0.809091	0.781818	0.836806	0.838542
Surv(DFS, Relapse == "1") ~ chr17.27893407.27894392.minus.1to5kb.p..cds.m..exons.m..firstexons.m..lncrna.p..promoters.m..TP53I13.p..ABHD15.m..RP11.68I3.2.p. + FIGO_gr + RT_gr	TP53.accumulation=='1'	#chr17.27893407.27894392.minus.1to5kb.p..cds.m..exons.m..firstexons.m..lncrna.p..promoters.m..TP53I13.p..ABHD15.m..RP11.68I3.2.p.	1776.87299958378	[29.336-107624.231]	0.000351995	29.3361227760399	107624.231080344	44	38	210	0.834711	0.741047	0.871528	0.880556
Surv(DFS, Relapse == "1") ~ chr22.33195502.33197638.minus.1to5kb.p..introns.m..promoters.p..5UTRs.p..exons.p..firstexons.p..TIMP3.p..SYN3.m. + FIGO_gr + RT_gr	Therapy=='TP' & TP53.accumulation=='0'	#chr22.33195502.33197638.minus.1to5kb.p..introns.m..promoters.p..5UTRs.p..exons.p..firstexons.p..TIMP3.p..SYN3.m.	28884409746264535040	[582959649.745-1.43116101904258e+30]	0.000361988	582959649.745239	1.43116101904258e+30	19	18	510	0.942857	0.928571	1	1
Surv(OS, Death == "1") ~ chr3.57112588.57114138.plus.introns.m..intronexonboundaries.m..lncrna.p..promoters.m..ARHGEF3.m..RP11.157F20.3.p. + FIGO_gr + RT_gr	Therapy=='TP'	#chr3.57112588.57114138.plus.introns.m..intronexonboundaries.m..lncrna.p..promoters.m..ARHGEF3.m..RP11.157F20.3.p.	8.87183498372731e-20	[0-0]	0.0003808	2.74395905839081e-30	2.86846320603074e-09	77	67	1830	0.828952	0.761135	0.771667	0.768795
Surv(OS, Death == "1") ~ chr2.37898638.37900205.plus.5UTRs.m..exons.m..firstexons.m..introns.m..promoters.m..intronexonboundaries.m..CDC42EP3.m. + FIGO_gr + RT_gr	Therapy=='TP'	#chr2.37898638.37900205.plus.5UTRs.m..exons.m..firstexons.m..introns.m..promoters.m..intronexonboundaries.m..CDC42EP3.m.	8.9496096794314e-16	[0-0]	0.000386824	4.3763619482422e-24	1.83018485128597e-07	77	67	1320	0.814869	0.726676	0.754137	0.74341
Surv(OS, Death == "1") ~ chr10.64892616.64893676.both.promoters.p..5UTRs.p..exons.p..firstexons.p..introns.p..NRBF2.p. + FIGO_gr + RT_gr	Therapy=='TP' & TP53.accumulation=='1'	#chr10.64892616.64893676.both.promoters.p..5UTRs.p..exons.p..firstexons.p..introns.p..NRBF2.p.	9.922832332718e-12	[0-0]	0.000393788	8.16075659989685e-18	1.20653765735984e-05	49	40	1440	0.842294	0.799283	0.823867	0.791342
Surv(OS, Death == "1") ~ chr17.63557609.63558518.both.1to5kb.m..5UTRs.m..exons.m..firstexons.m..introns.m..intronexonboundaries.m..promoters.m..AXIN2.m. + FIGO_gr + RT_gr	Therapy=='TP'	#chr17.63557609.63558518.both.1to5kb.m..5UTRs.m..exons.m..firstexons.m..introns.m..intronexonboundaries.m..promoters.m..AXIN2.m.	5.01087721884594e-07	[0-0.002]	0.000396499	1.63742355652922e-10	0.00153343894450691	77	67	1830	0.855884	0.788698	0.805616	0.740265
Surv(OS, Death == "1") ~ chr1.59543798.59543930.minus.intergenic.b..lncrna.p..NA.b..RP11.145M4.3.p. + FIGO_gr + RT_gr	TP53.accumulation=='1'	#chr1.59543798.59543930.minus.intergenic.b..lncrna.p..NA.b..RP11.145M4.3.p.	0.0107185154133719	[0.001-0.132]	0.000403703	0.000868501470968646	0.13228137948754	62	52	510	0.765	0.706667	0.746861	0.781571
Surv(OS, Death == "1") ~ chr15.48411862.48412659.both.1to5kb.p..promoters.p..SLC24A5.p. + FIGO_gr + RT_gr	Therapy=='TP' & TP53.accumulation=='1'	#chr15.48411862.48412659.both.1to5kb.p..promoters.p..SLC24A5.p.	0.000112273872048963	[0-0.017]	0.000407159	7.25474384694379e-07	0.0173754202916167	49	40	1110	0.858844	0.82483	0.760361	0.768146
Surv(DFS, Relapse == "1") ~ chr17.55762977.55763390.both.intergenic.b..NA.b. + FIGO_gr + RT_gr	TP53.accumulation=='1'	#chr17.55762977.55763390.both.intergenic.b..NA.b.	0.0122344939121897	[0.001-0.141]	0.000414856	0.00106142693042854	0.141020391509168	44	38	330	0.868304	0.808036	0.808571	0.795397
Surv(DFS, Relapse == "1") ~ chr14.103693269.103693269.plus.intergenic.b..NA.b. + FIGO_gr + RT_gr	full_table	#chr14.103693269.103693269.plus.intergenic.b..NA.b.	0.00744659575416513	[0-0.113]	0.000420468	0.000489060448507912	0.113384323952447	64	57	330	0.803804	0.757758	0.712271	0.753607
Surv(DFS, Relapse == "1") ~ chr22.33195502.33197638.minus.1to5kb.p..introns.m..promoters.p..5UTRs.p..exons.p..firstexons.p..TIMP3.p..SYN3.m. + FIGO_gr + RT_gr	TP53.accumulation=='0'	#chr22.33195502.33197638.minus.1to5kb.p..introns.m..promoters.p..5UTRs.p..exons.p..firstexons.p..TIMP3.p..SYN3.m.	42869038599822360	[24486231.284-7.50525652210221e+25]	0.000420716	24486231.2841814	7.50525652210221e+25	20	19	270	0.85	0.85	1	1
Surv(OS, Death == "1") ~ chr17.63556315.63558518.both.1to5kb.m..5UTRs.m..exons.m..firstexons.m..introns.m..intronexonboundaries.m..promoters.m..AXIN2.m. + FIGO_gr + RT_gr	Therapy=='TP'	#chr17.63556315.63558518.both.1to5kb.m..5UTRs.m..exons.m..firstexons.m..introns.m..intronexonboundaries.m..promoters.m..AXIN2.m.	5.55175230331682e-09	[0-0]	0.000425826	1.41996909656409e-13	0.000217060735419973	77	67	1830	0.855978	0.79282	0.827288	0.789974
Surv(OS, Death == "1") ~ chr17.63556608.63558518.both.promoters.m..1to5kb.m..introns.m..intronexonboundaries.m..5UTRs.m..exons.m..firstexons.m..AXIN2.m. + FIGO_gr + RT_gr	Therapy=='TP'	#chr17.63556608.63558518.both.promoters.m..1to5kb.m..introns.m..intronexonboundaries.m..5UTRs.m..exons.m..firstexons.m..AXIN2.m.	2.69441528106677e-08	[0-0]	0.000432065	1.64174496486537e-12	0.000442204718894415	77	67	1830	0.855978	0.795841	0.82932	0.793532
Surv(OS, Death == "1") ~ chr17.48252449.48253122.plus.1to5kb.m..introns.p..introns.m..intronexonboundaries.p..cds.p..exons.p..3UTRs.p..H1.9P.m..SGCA.p..NA.m. + FIGO_gr + RT_gr	Therapy=='TP'	#chr17.48252449.48253122.plus.1to5kb.m..introns.p..introns.m..intronexonboundaries.p..cds.p..exons.p..3UTRs.p..H1.9P.m..SGCA.p..NA.m.	0.00293815394300146	[0-0.076]	0.000439053	0.000113878841454593	0.0758064314890067	77	67	1830	0.817025	0.790831	0.775444	0.768935
Surv(DFS, Relapse == "1") ~ chr22.37415199.37417225.both.promoters.p..5UTRs.m..exons.m..firstexons.m..introns.m..intronexonboundaries.m..promoters.m..5UTRs.p..exons.p..firstexons.p..introns.p..1to5kb.m..MPST.p..TST.m. + FIGO_gr + RT_gr	Therapy=='TP'	#chr22.37415199.37417225.both.promoters.p..5UTRs.m..exons.m..firstexons.m..introns.m..intronexonboundaries.m..promoters.m..5UTRs.p..exons.p..firstexons.p..introns.p..1to5kb.m..MPST.p..TST.m.	1.27431920936317e-07	[0-0.001]	0.000447002	1.80311966047724e-11	0.000900599934073245	55	49	1200	0.869565	0.763285	0.824568	0.75484
Surv(OS, Death == "1") ~ chr12.104443742.104444418.minus.5UTRs.m..exons.m..firstexons.m..intronexonboundaries.m..promoters.m..introns.m..GLT8D2.m. + FIGO_gr + RT_gr	Therapy=='TP' & TP53.accumulation=='1'	#chr12.104443742.104444418.minus.5UTRs.m..exons.m..firstexons.m..intronexonboundaries.m..promoters.m..introns.m..GLT8D2.m.	3.02542108400953e-08	[0-0]	0.00044951	1.91031252627625e-12	0.000479145302649067	49	40	390	0.868182	0.813636	0.886933	0.839618
Surv(DFS, Relapse == "1") ~ chr7.41743001.41745179.minus.promoters.m..1to5kb.m..introns.p..lncrna.p..lncrna.m..INHBA.m..INHBA.AS1.p..AC005027.3.m. + FIGO_gr + RT_gr	TP53.accumulation=='1'	#chr7.41743001.41745179.minus.promoters.m..1to5kb.m..introns.p..lncrna.p..lncrna.m..INHBA.m..INHBA.AS1.p..AC005027.3.m.	0.000376593522499635	[0-0.031]	0.000455594	4.58622302071594e-06	0.0309236337936622	44	38	210	0.881543	0.829201	0.74592	0.835828
Surv(OS, Death == "1") ~ chr22.31002795.31004367.minus.promoters.p..introns.m..5UTRs.m..exons.m..firstexons.m..intronexonboundaries.m..promoters.m..5UTRs.p..exons.p..firstexons.p..introns.p..1to5kb.m..TCN2.p..PES1.m. + FIGO_gr + RT_gr	TP53.accumulation=='1'	#chr22.31002795.31004367.minus.promoters.p..introns.m..5UTRs.m..exons.m..firstexons.m..intronexonboundaries.m..promoters.m..5UTRs.p..exons.p..firstexons.p..introns.p..1to5kb.m..TCN2.p..PES1.m.	0.00013538042805076	[0-0.02]	0.000462202	9.25451458534736e-07	0.0198042373051369	62	52	1830	0.847123	0.785472	0.807213	0.805035
Surv(DFS, Relapse == "1") ~ chr1.39990410.39991902.minus.exons.m..firstexons.m..introns.p..introns.m..lncrna.m..promoters.m..exons.p..3UTRs.p..PPIEL.m..BMP8A.p..RP11.69E11.4.m. + FIGO_gr + RT_gr	TP53.accumulation=='0'	#chr1.39990410.39991902.minus.exons.m..firstexons.m..introns.p..introns.m..lncrna.m..promoters.m..exons.p..3UTRs.p..PPIEL.m..BMP8A.p..RP11.69E11.4.m.	1.38843857313021e+62	[2.26619093747149e+27-8.50661627614995e+96]	0.000463165	2.26619093747149e+27	8.50661627614995e+96	20	19	240	0.833333	0.857143	1	0.933333
Surv(OS, Death == "1") ~ chr1.155274771.155274787.minus.1to5kb.p..1to5kb.m..FDPS.p..PKLR.m. + FIGO_gr + RT_gr	Therapy=='TP' & TP53.accumulation=='1'	#chr1.155274771.155274787.minus.1to5kb.p..1to5kb.m..FDPS.p..PKLR.m.	0.00355758273815417	[0-0.084]	0.000466009	0.000151237167114331	0.0836857445844954	49	40	930	0.831373	0.756863	0.767706	0.792944
Surv(OS, Death == "1") ~ chr16.67421302.67421399.both.intergenic.b..NA.b. + FIGO_gr + RT_gr	TP53.accumulation=='1'	#chr16.67421302.67421399.both.intergenic.b..NA.b.	0.00584916074839929	[0-0.105]	0.00047516	0.000327098602299314	0.104594398203232	62	52	1830	0.79436	0.759615	0.757083	0.748465
Surv(OS, Death == "1") ~ chr10.3440313.3440330.plus.introns.p..NA.p. + FIGO_gr + RT_gr	Therapy=='TP' & TP53.accumulation=='1'	#chr10.3440313.3440330.plus.introns.p..NA.p.	0.00293104989391236	[0-0.077]	0.000478446	0.000111058890008152	0.0773558377899603	49	40	390	0.859091	0.863636	0.779237	0.855917
Surv(OS, Death == "1") ~ chr11.86012377.86013610.both.promoters.p..1to5kb.p..5UTRs.p..exons.p..firstexons.p..introns.p..HIKESHI.p. + FIGO_gr + RT_gr	Therapy=='TP' & TP53.accumulation=='1'	#chr11.86012377.86013610.both.promoters.p..1to5kb.p..5UTRs.p..exons.p..firstexons.p..introns.p..HIKESHI.p.	2.32991474092212e-15	[0-0]	0.000487735	1.39188424110491e-23	3.90011075609053e-07	49	40	1410	0.868421	0.8	0.850889	0.858841
Surv(OS, Death == "1") ~ chr22.46663418.46663960.both.promoters.p..1to5kb.m..cds.p..exons.p..firstexons.p..TTC38.p..PKDREJ.m. + FIGO_gr + RT_gr	Therapy=='TP'	#chr22.46663418.46663960.both.promoters.p..1to5kb.m..cds.p..exons.p..firstexons.p..TTC38.p..PKDREJ.m.	4.97757792347894e-18	[0-0]	0.000489119	9.34145461695374e-28	2.65229378081424e-08	77	67	1830	0.838346	0.797529	0.780505	0.753617
Surv(OS, Death == "1") ~ chr6.34482482.34482679.minus.promoters.p..introns.p..5UTRs.p..exons.p..firstexons.p..PACSIN1.p. + FIGO_gr + RT_gr	Therapy=='TP' & TP53.accumulation=='0'	#chr6.34482482.34482679.minus.promoters.p..introns.p..5UTRs.p..exons.p..firstexons.p..PACSIN1.p.	0.0235550832313162	[0.003-0.194]	0.000489946	0.00286324565662937	0.193780769299201	28	27	630	0.95	0.81875	0.841111	0.78254
Surv(OS, Death == "1") ~ chr11.63304337.63305749.both.5UTRs.p..exons.p..firstexons.p..introns.p..PLAAT4.p. + FIGO_gr + RT_gr	TP53.accumulation=='0'	#chr11.63304337.63305749.both.5UTRs.p..exons.p..firstexons.p..introns.p..PLAAT4.p.	442705778.089949	[6080.659-32231440057714.8]	0.000491596	6080.65930666714	32231440057714.8	33	32	1470	0.91358	0.888889	0.885082	0.90641
Surv(OS, Death == "1") ~ chr12.39835965.39838037.minus.introns.m..5UTRs.m..exons.m..firstexons.m..intronexonboundaries.m..promoters.m..KIF21A.m. + FIGO_gr + RT_gr	Therapy=='TP' & TP53.accumulation=='1'	#chr12.39835965.39838037.minus.introns.m..5UTRs.m..exons.m..firstexons.m..intronexonboundaries.m..promoters.m..KIF21A.m.	4.69608136648024e-11	[0-0]	0.000492198	7.29566638565967e-17	3.02277804861671e-05	49	40	1740	0.823087	0.743969	0.816369	0.786366
