# Supplementary material for: The Diversity of Methylation Patterns in Serous Borderline Ovarian Tumors and Serous Ovarian Carcinomas
Source: Cancers (Basel). 2024 Oct 18;16(20):3524. doi: 10.3390/cancers16203524 (PMC11505613; doi:10.3390/cancers16203524)
Supplement: Supplementary file 1 [file cancers-16-03524-s001.zip › Reg.analyses.lrm.BOTS.p.val.0.05.xlsx]

## Sheet: Matching.multivar&univar.res
Formula	Data	Factor	HR/OR	95%.CI	p-value	Lower.0.95.CI	Upper.0.95.CI	N	Events.no.	Best_time	AUC.Multivariable_original_model	AUC.Univariable_original_model	AUC.Multivariable_bootstrapped_model	AUC.Univariable_bootstrapped_model
Microinvasion_or_ni_implants ~ chr16.1389301.1389301.minus.introns.p..intronexonboundaries.p..BAIAP3.p. + FIGO_gr + Age	full_table	#chr16.1389301.1389301.minus.introns.p..intronexonboundaries.p..BAIAP3.p.	49.0443	[1.863-1290.778]	0.0196471	1.86349	1290.78	25	12	NA	0.948718	0.833333	0.779767	0.838733
Microinvasion_or_ni_implants ~ chr16.70613332.70613944.both.promoters.p..5UTRs.p..exons.p..firstexons.p..IL34.p. + FIGO_gr + Age	full_table	FIGO_gr:3040	185.505	[2.166-15883.942]	0.0214213	2.16646	15883.9	25	12	NA	0.961538	0.814103	0.796626	0.810253
Microinvasion_or_ni_implants ~ chr16.70613332.70613944.both.promoters.p..5UTRs.p..exons.p..firstexons.p..IL34.p. + FIGO_gr + Age	full_table	#chr16.70613332.70613944.both.promoters.p..5UTRs.p..exons.p..firstexons.p..IL34.p.	0.167838	[0.037-0.769]	0.0215547	0.0366297	0.769036	25	12	NA	0.961538	0.814103	0.796626	0.810253
Microinvasion_or_ni_implants ~ chr16.70613332.70613944.minus.promoters.p..5UTRs.p..exons.p..firstexons.p..IL34.p. + FIGO_gr + Age	full_table	#chr16.70613332.70613944.minus.promoters.p..5UTRs.p..exons.p..firstexons.p..IL34.p.	0.138566	[0.025-0.759]	0.022766	0.0252891	0.759244	25	12	NA	0.955128	0.826923	0.808176	0.819093
Microinvasion_or_ni_implants ~ chr16.70613332.70613944.minus.promoters.p..5UTRs.p..exons.p..firstexons.p..IL34.p. + FIGO_gr + Age	full_table	FIGO_gr:3040	117.391	[1.936-7116.425]	0.0228745	1.93646	7116.42	25	12	NA	0.955128	0.826923	0.808176	0.819093
Microinvasion_or_ni_implants ~ chr2.219748780.219748780.plus.introns.p..WNT10A.p. + FIGO_gr + Age	full_table	#chr2.219748780.219748780.plus.introns.p..WNT10A.p.	0.136969	[0.025-0.762]	0.0231659	0.0246258	0.761824	25	12	NA	0.948718	0.807692	0.767849	0.810099
Microinvasion_or_ni_implants ~ chr2.219748780.219748780.plus.introns.p..WNT10A.p. + FIGO_gr + Age	full_table	FIGO_gr:3040	157.113	[1.691-14593.424]	0.0287208	1.69148	14593.4	25	12	NA	0.948718	0.807692	0.767849	0.810099
Microinvasion_or_ni_implants ~ chr6.31827414.31834178.plus.exons.m..3UTRs.m..cds.m..intronexonboundaries.m..introns.m..firstexons.m..5UTRs.m..promoters.m..1to5kb.m..NEU1.m..SLC44A4.m. + FIGO_gr + Age	full_table	#chr6.31827414.31834178.plus.exons.m..3UTRs.m..cds.m..intronexonboundaries.m..introns.m..firstexons.m..5UTRs.m..promoters.m..1to5kb.m..NEU1.m..SLC44A4.m.	0.0217459	[0.001-0.601]	0.0237553	0.000787352	0.600599	25	12	NA	0.955128	0.852564	0.861895	0.87685
Microinvasion_or_ni_implants ~ chr6.31827414.31834178.plus.exons.m..3UTRs.m..cds.m..intronexonboundaries.m..introns.m..firstexons.m..5UTRs.m..promoters.m..1to5kb.m..NEU1.m..SLC44A4.m. + FIGO_gr + Age	full_table	FIGO_gr:3040	569.603	[1.093-296737.468]	0.0468217	1.09338	296737	25	12	NA	0.955128	0.852564	0.861895	0.87685
Microinvasion_or_ni_implants ~ chr11.64513809.64514658.both.promoters.m..1to5kb.m..cds.m..exons.m..intronexonboundaries.m..introns.m..RASGRP2.m..PYGM.m. + FIGO_gr + Age	full_table	FIGO_gr:3040	171.873	[2.17-13611.973]	0.0210368	2.17017	13612	25	12	NA	0.935897	0.775641	0.780369	0.745241
Microinvasion_or_ni_implants ~ chr11.64513809.64514658.both.promoters.m..1to5kb.m..cds.m..exons.m..intronexonboundaries.m..introns.m..RASGRP2.m..PYGM.m. + FIGO_gr + Age	full_table	#chr11.64513809.64514658.both.promoters.m..1to5kb.m..cds.m..exons.m..intronexonboundaries.m..introns.m..RASGRP2.m..PYGM.m.	0.0439699	[0.003-0.669]	0.0245264	0.00288783	0.669485	25	12	NA	0.935897	0.775641	0.780369	0.745241
Microinvasion_or_ni_implants ~ chr5.179921670.179922339.plus.5UTRs.p..exons.p..firstexons.p..introns.p..intronexonboundaries.p..CNOT6.p. + FIGO_gr + Age	full_table	#chr5.179921670.179922339.plus.5UTRs.p..exons.p..firstexons.p..introns.p..intronexonboundaries.p..CNOT6.p.	11.0214	[1.356-89.595]	0.0247891	1.35579	89.5949	25	12	NA	0.942308	0.807692	0.747779	0.793184
Microinvasion_or_ni_implants ~ chr5.179921670.179922339.plus.5UTRs.p..exons.p..firstexons.p..introns.p..intronexonboundaries.p..CNOT6.p. + FIGO_gr + Age	full_table	FIGO_gr:3040	33.7958	[1.14-1001.723]	0.0417666	1.14019	1001.72	25	12	NA	0.942308	0.807692	0.747779	0.793184
Microinvasion_or_ni_implants ~ chr11.134945848.134945848.plus.intergenic.b..NA.b. + FIGO_gr + Age	full_table	#chr11.134945848.134945848.plus.intergenic.b..NA.b.	33.4548	[1.507-742.918]	0.0264827	1.50653	742.918	25	12	NA	0.955128	0.74359	0.827101	0.700674
Microinvasion_or_ni_implants ~ chr11.134945647.134945848.both.intergenic.b..lncrna.m..NA.b..AP005135.2.m. + FIGO_gr + Age	full_table	#chr11.134945647.134945848.both.intergenic.b..lncrna.m..NA.b..AP005135.2.m.	112.876	[1.73-7362.877]	0.0266085	1.73042	7362.88	25	12	NA	0.961538	0.801282	0.832264	0.801017
Microinvasion_or_ni_implants ~ chr11.134945647.134945848.both.intergenic.b..lncrna.m..NA.b..AP005135.2.m. + FIGO_gr + Age	full_table	FIGO_gr:3040	234.455	[1.436-38266.788]	0.0357914	1.43647	38266.8	25	12	NA	0.961538	0.801282	0.832264	0.801017
Microinvasion_or_ni_implants ~ chr6.31833153.31833966.minus.1to5kb.m..cds.m..exons.m..intronexonboundaries.m..introns.m..NEU1.m..SLC44A4.m. + FIGO_gr + Age	full_table	#chr6.31833153.31833966.minus.1to5kb.m..cds.m..exons.m..intronexonboundaries.m..introns.m..NEU1.m..SLC44A4.m.	0.10164	[0.013-0.768]	0.026722	0.0134485	0.768163	25	12	NA	0.948718	0.871795	0.75417	0.865262
Microinvasion_or_ni_implants ~ chr16.84840283.84840283.plus.intergenic.b..NA.b. + FIGO_gr + Age	full_table	FIGO_gr:3040	151.451	[2.217-10344.251]	0.0198337	2.21742	10344.3	25	12	NA	0.916667	0.794872	0.790377	0.798453
Microinvasion_or_ni_implants ~ chr16.84840283.84840283.plus.intergenic.b..NA.b. + FIGO_gr + Age	full_table	#chr16.84840283.84840283.plus.intergenic.b..NA.b.	0.0608943	[0.005-0.727]	0.0269666	0.00510081	0.726967	25	12	NA	0.916667	0.794872	0.790377	0.798453
Microinvasion_or_ni_implants ~ chr14.102973254.102973717.plus.exons.m..3UTRs.m..cds.m..firstexons.m..ANKRD9.m..NA.m. + FIGO_gr + Age	full_table	#chr14.102973254.102973717.plus.exons.m..3UTRs.m..cds.m..firstexons.m..ANKRD9.m..NA.m.	0.0811659	[0.009-0.762]	0.0279564	0.00864379	0.762154	25	12	NA	0.942308	0.782051	0.781061	0.786229
Microinvasion_or_ni_implants ~ chr14.102973254.102973717.plus.exons.m..3UTRs.m..cds.m..firstexons.m..ANKRD9.m..NA.m. + FIGO_gr + Age	full_table	FIGO_gr:3040	36.7455	[1.106-1220.327]	0.0437261	1.10645	1220.33	25	12	NA	0.942308	0.782051	0.781061	0.786229
Microinvasion_or_ni_implants ~ chr6.110299415.110300233.plus.promoters.p..5UTRs.p..exons.p..firstexons.p..introns.p..intronexonboundaries.p..NA.p..GPR6.p. + FIGO_gr + Age	full_table	#chr6.110299415.110300233.plus.promoters.p..5UTRs.p..exons.p..firstexons.p..introns.p..intronexonboundaries.p..NA.p..GPR6.p.	30.9809	[1.446-663.841]	0.0281089	1.44585	663.841	25	12	NA	0.942308	0.782051	0.8532	0.790781
Microinvasion_or_ni_implants ~ chr6.110299415.110300233.plus.promoters.p..5UTRs.p..exons.p..firstexons.p..introns.p..intronexonboundaries.p..NA.p..GPR6.p. + FIGO_gr + Age	full_table	FIGO_gr:3040	77.0541	[1.443-4115.866]	0.0323148	1.44255	4115.87	25	12	NA	0.942308	0.782051	0.8532	0.790781
Microinvasion_or_ni_implants ~ chr17.38657934.38659139.plus.promoters.m..intronexonboundaries.m..1to5kb.m..TNS4.m. + FIGO_gr + Age	full_table	#chr17.38657934.38659139.plus.promoters.m..intronexonboundaries.m..1to5kb.m..TNS4.m.	0.00782865	[0-0.606]	0.0288272	0.000101166	0.605815	25	12	NA	0.955128	0.807692	0.83003	0.801015
Microinvasion_or_ni_implants ~ chr11.6589761.6590092.both.cds.p..5UTRs.p..exons.p..intronexonboundaries.p..DNHD1.p. + FIGO_gr + Age	full_table	#chr11.6589761.6590092.both.cds.p..5UTRs.p..exons.p..intronexonboundaries.p..DNHD1.p.	237.078	[1.732-32457.109]	0.029347	1.73171	32457.1	25	12	NA	0.955128	0.820513	0.819382	0.838488
Microinvasion_or_ni_implants ~ chr11.6651152.6651152.plus.introns.m..intronexonboundaries.m..DCHS1.m. + FIGO_gr + Age	full_table	#chr11.6651152.6651152.plus.introns.m..intronexonboundaries.m..DCHS1.m.	0.0381676	[0.002-0.733]	0.0303269	0.00198693	0.733177	25	12	NA	0.961538	0.724359	0.82206	0.74104
Microinvasion_or_ni_implants ~ chr17.1204229.1205280.plus.exons.p..3UTRs.p..intergenic.b..TRARG1.p..NA.b. + FIGO_gr + Age	full_table	#chr17.1204229.1205280.plus.exons.p..3UTRs.p..intergenic.b..TRARG1.p..NA.b.	0.0538512	[0.004-0.769]	0.0313057	0.00376911	0.769399	25	12	NA	0.929487	0.794872	0.795512	0.805238
Microinvasion_or_ni_implants ~ chr12.104999560.104999560.minus.introns.p..CHST11.p. + FIGO_gr + Age	full_table	#chr12.104999560.104999560.minus.introns.p..CHST11.p.	0.0838336	[0.009-0.803]	0.0315373	0.00875144	0.803075	25	12	NA	0.961538	0.833333	0.808429	0.829551
Microinvasion_or_ni_implants ~ chr6.32064923.32065890.plus.cds.m..exons.m..intronexonboundaries.m..3UTRs.m..TNXB.m..ATF6B.m. + FIGO_gr + Age	full_table	#chr6.32064923.32065890.plus.cds.m..exons.m..intronexonboundaries.m..3UTRs.m..TNXB.m..ATF6B.m.	0.0192676	[0.001-0.706]	0.0315757	0.000526095	0.705654	25	12	NA	0.935897	0.916667	0.816045	0.906471
Microinvasion_or_ni_implants ~ chr2.219748759.219749205.both.introns.p..WNT10A.p. + FIGO_gr + Age	full_table	#chr2.219748759.219749205.both.introns.p..WNT10A.p.	0.215384	[0.053-0.874]	0.0316977	0.0530705	0.874125	25	12	NA	0.910256	0.801282	0.764388	0.795379
Microinvasion_or_ni_implants ~ chr19.34024943.34025181.plus.intergenic.b..NA.b. + FIGO_gr + Age	full_table	#chr19.34024943.34025181.plus.intergenic.b..NA.b.	0.0594525	[0.005-0.783]	0.0318762	0.00451419	0.782998	25	12	NA	0.923077	0.820513	0.816415	0.803394
Microinvasion_or_ni_implants ~ chr19.34024943.34025181.plus.intergenic.b..NA.b. + FIGO_gr + Age	full_table	FIGO_gr:3040	71.2841	[1.04-4883.835]	0.0478874	1.04046	4883.83	25	12	NA	0.923077	0.820513	0.816415	0.803394
Microinvasion_or_ni_implants ~ chr16.23504867.23505843.both.introns.m..intronexonboundaries.m..GGA2.m. + FIGO_gr + Age	full_table	#chr16.23504867.23505843.both.introns.m..intronexonboundaries.m..GGA2.m.	0.101387	[0.013-0.821]	0.0319658	0.0125212	0.820958	25	12	NA	0.948718	0.762821	0.759768	0.750025
Microinvasion_or_ni_implants ~ chr16.23504867.23505843.both.introns.m..intronexonboundaries.m..GGA2.m. + FIGO_gr + Age	full_table	FIGO_gr:3040	67.4073	[1.248-3641.081]	0.038567	1.24791	3641.08	25	12	NA	0.948718	0.762821	0.759768	0.750025
Microinvasion_or_ni_implants ~ chr1.202936986.202937310.both.promoters.m..enhancers.b..CYB5R1.m..NA.b. + FIGO_gr + Age	full_table	#chr1.202936986.202937310.both.promoters.m..enhancers.b..CYB5R1.m..NA.b.	4421.18	[2.044-9564511.386]	0.0321627	2.04369	9.56451e+06	25	12	NA	0.974359	0.74359	0.807877	0.749117
Microinvasion_or_ni_implants ~ chr1.202936986.202937310.both.promoters.m..enhancers.b..CYB5R1.m..NA.b. + FIGO_gr + Age	full_table	FIGO_gr:3040	1.4279e+06	[2.986-682846420508.089]	0.0336787	2.98588	6.82846e+11	25	12	NA	0.974359	0.74359	0.807877	0.749117
Microinvasion_or_ni_implants ~ chr1.3623319.3624054.minus.introns.p..intronexonboundaries.p..TP73.p. + FIGO_gr + Age	full_table	#chr1.3623319.3624054.minus.introns.p..intronexonboundaries.p..TP73.p.	0.04391	[0.003-0.767]	0.0322023	0.00251434	0.766836	25	12	NA	0.935897	0.839744	0.790144	0.824304
Microinvasion_or_ni_implants ~ chr2.235903542.235905363.plus.1to5kb.p..introns.p..enhancers.b..NA.p..SH3BP4.p..NA.b. + FIGO_gr + Age	full_table	FIGO_gr:3040	58.6056	[1.746-1966.711]	0.0231469	1.74637	1966.71	25	12	NA	0.929487	0.814103	0.795042	0.816855
Microinvasion_or_ni_implants ~ chr2.235903542.235905363.plus.1to5kb.p..introns.p..enhancers.b..NA.p..SH3BP4.p..NA.b. + FIGO_gr + Age	full_table	#chr2.235903542.235905363.plus.1to5kb.p..introns.p..enhancers.b..NA.p..SH3BP4.p..NA.b.	0.303221	[0.102-0.904]	0.0323208	0.101674	0.90429	25	12	NA	0.929487	0.814103	0.795042	0.816855
Microinvasion_or_ni_implants ~ chr22.49697716.49698771.plus.intergenic.b..NA.b. + FIGO_gr + Age	full_table	#chr22.49697716.49698771.plus.intergenic.b..NA.b.	0.0611848	[0.005-0.794]	0.0326115	0.00471754	0.793544	25	12	NA	0.923077	0.801282	0.811633	0.788175
Microinvasion_or_ni_implants ~ chr15.79574773.79574773.plus.promoters.p..introns.m..lncrna.m..ANKRD34C.p..ANKRD34C.AS1.m..RP11.17L5.4.m. + FIGO_gr + Age	full_table	#chr15.79574773.79574773.plus.promoters.p..introns.m..lncrna.m..ANKRD34C.p..ANKRD34C.AS1.m..RP11.17L5.4.m.	13.6331	[1.234-150.647]	0.0330608	1.23376	150.647	25	12	NA	0.923077	0.75641	0.783133	0.775548
Microinvasion_or_ni_implants ~ chr21.46377956.46378625.plus.introns.p..SLX9.p. + FIGO_gr + Age	full_table	#chr21.46377956.46378625.plus.introns.p..SLX9.p.	0.0681433	[0.006-0.806]	0.0331205	0.00575804	0.80644	25	12	NA	0.929487	0.846154	0.819116	0.831616
Microinvasion_or_ni_implants ~ chr16.4689950.4690013.both.exons.m..firstexons.m..introns.p..lncrna.m..NA.m..MGRN1.p..RP11.709D24.6.m. + FIGO_gr + Age	full_table	#chr16.4689950.4690013.both.exons.m..firstexons.m..introns.p..lncrna.m..NA.m..MGRN1.p..RP11.709D24.6.m.	0.0982123	[0.012-0.831]	0.0331745	0.0116083	0.830926	25	12	NA	0.929487	0.75641	0.787471	0.775347
Microinvasion_or_ni_implants ~ chr16.4689950.4690013.both.exons.m..firstexons.m..introns.p..lncrna.m..NA.m..MGRN1.p..RP11.709D24.6.m. + FIGO_gr + Age	full_table	FIGO_gr:3040	42.7705	[1.193-1533.607]	0.0397334	1.19282	1533.61	25	12	NA	0.929487	0.75641	0.787471	0.775347
Microinvasion_or_ni_implants ~ chrX.44731582.44732013.both.promoters.p..KDM6A.p. + FIGO_gr + Age	full_table	#chrX.44731582.44732013.both.promoters.p..KDM6A.p.	0.0461945	[0.003-0.783]	0.0331871	0.00272695	0.782537	25	12	NA	0.942308	0.814103	0.769474	0.788695
Microinvasion_or_ni_implants ~ chr12.54426725.54428592.minus.promoters.p..1to5kb.p..introns.p..lncrna.p..cds.p..exons.p..firstexons.p..intronexonboundaries.p..3UTRs.p..HOXC5.p..MIR615.p..HOXC4.p..RP11.834C11.14.p. + FIGO_gr + Age	full_table	FIGO_gr:3040	56.1288	[1.6-1969.411]	0.0265017	1.59969	1969.41	25	12	NA	0.929487	0.75	0.795099	0.741479
Microinvasion_or_ni_implants ~ chr12.54426725.54428592.minus.promoters.p..1to5kb.p..introns.p..lncrna.p..cds.p..exons.p..firstexons.p..intronexonboundaries.p..3UTRs.p..HOXC5.p..MIR615.p..HOXC4.p..RP11.834C11.14.p. + FIGO_gr + Age	full_table	#chr12.54426725.54428592.minus.promoters.p..1to5kb.p..introns.p..lncrna.p..cds.p..exons.p..firstexons.p..intronexonboundaries.p..3UTRs.p..HOXC5.p..MIR615.p..HOXC4.p..RP11.834C11.14.p.	22.4763	[1.276-395.931]	0.0334653	1.27594	395.931	25	12	NA	0.929487	0.75	0.795099	0.741479
Microinvasion_or_ni_implants ~ chr6.160389454.160390131.plus.promoters.p..5UTRs.p..exons.p..firstexons.p..IGF2R.p. + FIGO_gr + Age	full_table	#chr6.160389454.160390131.plus.promoters.p..5UTRs.p..exons.p..firstexons.p..IGF2R.p.	17.1316	[1.239-236.896]	0.0340191	1.2389	236.896	25	12	NA	0.935897	0.769231	0.783208	0.778726
Microinvasion_or_ni_implants ~ chr6.160389454.160390131.plus.promoters.p..5UTRs.p..exons.p..firstexons.p..IGF2R.p. + FIGO_gr + Age	full_table	FIGO_gr:3040	96.8029	[1.328-7055.235]	0.0366457	1.3282	7055.24	25	12	NA	0.935897	0.769231	0.783208	0.778726
Microinvasion_or_ni_implants ~ chr6.31833072.31834049.both.1to5kb.m..introns.m..intronexonboundaries.m..cds.m..exons.m..NEU1.m..SLC44A4.m. + FIGO_gr + Age	full_table	#chr6.31833072.31834049.both.1to5kb.m..introns.m..intronexonboundaries.m..cds.m..exons.m..NEU1.m..SLC44A4.m.	0.182736	[0.038-0.886]	0.0348011	0.037701	0.885716	25	12	NA	0.942308	0.839744	0.762066	0.837112
Microinvasion_or_ni_implants ~ chr6.31833072.31834049.both.1to5kb.m..introns.m..intronexonboundaries.m..cds.m..exons.m..NEU1.m..SLC44A4.m. + FIGO_gr + Age	full_table	FIGO_gr:3040	47.9117	[1.134-2024.719]	0.0427971	1.13375	2024.72	25	12	NA	0.942308	0.839744	0.762066	0.837112
Microinvasion_or_ni_implants ~ chr20.31870169.31871352.both.promoters.p..5UTRs.p..exons.p..firstexons.p..introns.p..BPIFB1.p. + FIGO_gr + Age	full_table	#chr20.31870169.31871352.both.promoters.p..5UTRs.p..exons.p..firstexons.p..introns.p..BPIFB1.p.	0.0761534	[0.007-0.835]	0.0350198	0.00694904	0.834551	25	12	NA	0.948718	0.814103	0.795552	0.809337
Microinvasion_or_ni_implants ~ chr20.31870169.31871352.both.promoters.p..5UTRs.p..exons.p..firstexons.p..introns.p..BPIFB1.p. + FIGO_gr + Age	full_table	FIGO_gr:3040	64.2563	[1.254-3293.634]	0.038212	1.25359	3293.63	25	12	NA	0.948718	0.814103	0.795552	0.809337
Microinvasion_or_ni_implants ~ chr17.17255562.17255771.both.intergenic.b..NA.b. + FIGO_gr + Age	full_table	#chr17.17255562.17255771.both.intergenic.b..NA.b.	0.0662785	[0.005-0.827]	0.0350796	0.00531154	0.827037	25	12	NA	0.942308	0.826923	0.789986	0.829617
Microinvasion_or_ni_implants ~ chr1.2946931.2947022.minus.intergenic.b..NA.b. + FIGO_gr + Age	full_table	#chr1.2946931.2947022.minus.intergenic.b..NA.b.	47.0304	[1.308-1690.719]	0.03512	1.30823	1690.72	25	12	NA	0.948718	0.878205	0.774465	0.869729
Microinvasion_or_ni_implants ~ chr15.98961376.98961417.both.intergenic.b..NA.b. + FIGO_gr + Age	full_table	#chr15.98961376.98961417.both.intergenic.b..NA.b.	0.10427	[0.013-0.857]	0.035396	0.0126881	0.856877	25	12	NA	0.923077	0.782051	0.797486	0.768
Microinvasion_or_ni_implants ~ chr16.30034426.30034487.minus.promoters.p..introns.m..C16orf92.p..BOLA2.m. + FIGO_gr + Age	full_table	#chr16.30034426.30034487.minus.promoters.p..introns.m..C16orf92.p..BOLA2.m.	40.029	[1.284-1247.669]	0.0355044	1.28425	1247.67	25	12	NA	0.923077	0.794872	0.793866	0.788912
Microinvasion_or_ni_implants ~ chr13.113774379.113774941.minus.1to5kb.p..exons.p..3UTRs.p..F10.p..F7.p. + FIGO_gr + Age	full_table	#chr13.113774379.113774941.minus.1to5kb.p..exons.p..3UTRs.p..F10.p..F7.p.	0.0302636	[0.001-0.79]	0.0355817	0.0011595	0.789898	25	12	NA	0.948718	0.814103	0.818254	0.813357
Microinvasion_or_ni_implants ~ chr13.113774379.113774941.minus.1to5kb.p..exons.p..3UTRs.p..F10.p..F7.p. + FIGO_gr + Age	full_table	FIGO_gr:3040	78.2881	[1.098-5580.229]	0.0451713	1.09835	5580.23	25	12	NA	0.948718	0.814103	0.818254	0.813357
Microinvasion_or_ni_implants ~ chr7.103083817.103086367.minus.promoters.m..introns.m..intronexonboundaries.m..1to5kb.m..lncrna.p..SLC26A5.m..CTB.107G13.1.p. + FIGO_gr + Age	full_table	#chr7.103083817.103086367.minus.promoters.m..introns.m..intronexonboundaries.m..1to5kb.m..lncrna.p..SLC26A5.m..CTB.107G13.1.p.	81.7014	[1.334-5005.648]	0.0359879	1.33352	5005.65	25	12	NA	0.929487	0.762821	0.77513	0.724938
Microinvasion_or_ni_implants ~ chr3.194293260.194294737.minus.intergenic.b..enhancers.b..NA.b. + FIGO_gr + Age	full_table	#chr3.194293260.194294737.minus.intergenic.b..enhancers.b..NA.b.	0.0924983	[0.01-0.86]	0.0363631	0.00995202	0.859718	25	12	NA	0.942308	0.891026	0.767227	0.872755
Microinvasion_or_ni_implants ~ chr2.173939243.173941406.minus.1to5kb.p..promoters.p..5UTRs.p..exons.p..firstexons.p..introns.p..MAP3K20.p. + FIGO_gr + Age	full_table	#chr2.173939243.173941406.minus.1to5kb.p..promoters.p..5UTRs.p..exons.p..firstexons.p..introns.p..MAP3K20.p.	14.8507	[1.184-186.23]	0.0365246	1.18425	186.23	25	12	NA	0.948718	0.788462	0.818517	0.786493
Microinvasion_or_ni_implants ~ chr8.19795302.19795339.plus.1to5kb.p..LPL.p. + FIGO_gr + Age	full_table	#chr8.19795302.19795339.plus.1to5kb.p..LPL.p.	0.07802	[0.007-0.852]	0.0365343	0.00714146	0.852364	25	12	NA	0.935897	0.74359	0.777433	0.754336
Microinvasion_or_ni_implants ~ chr2.202814523.202814523.minus.intergenic.b..NA.b. + FIGO_gr + Age	full_table	FIGO_gr:3040	113.573	[1.459-8840.907]	0.0331717	1.459	8840.91	25	12	NA	0.942308	0.775641	0.748854	0.760399
Microinvasion_or_ni_implants ~ chr2.202814523.202814523.minus.intergenic.b..NA.b. + FIGO_gr + Age	full_table	#chr2.202814523.202814523.minus.intergenic.b..NA.b.	0.0429876	[0.002-0.827]	0.0369597	0.00223552	0.826626	25	12	NA	0.942308	0.775641	0.748854	0.760399
Microinvasion_or_ni_implants ~ chr7.128806784.128808036.plus.introns.p..intronexonboundaries.p..exons.p..3UTRs.p..TSPAN33.p. + FIGO_gr + Age	full_table	#chr7.128806784.128808036.plus.introns.p..intronexonboundaries.p..exons.p..3UTRs.p..TSPAN33.p.	0.0130493	[0-0.77]	0.0369821	0.000221247	0.76966	25	12	NA	0.955128	0.871795	0.772958	0.899887
Microinvasion_or_ni_implants ~ chr3.71774842.71775267.minus.promoters.m..introns.m..EIF4E3.m. + FIGO_gr + Age	full_table	#chr3.71774842.71775267.minus.promoters.m..introns.m..EIF4E3.m.	0.0451832	[0.002-0.83]	0.0369941	0.00246102	0.829544	25	12	NA	0.942308	0.794872	0.727811	0.797423
Microinvasion_or_ni_implants ~ chr20.21371547.21372807.both.intergenic.b..NA.b. + FIGO_gr + Age	full_table	#chr20.21371547.21372807.both.intergenic.b..NA.b.	29.5468	[1.214-719.063]	0.0376066	1.2141	719.063	25	12	NA	0.935897	0.762821	0.798796	0.79856
Microinvasion_or_ni_implants ~ chr20.21371547.21372807.both.intergenic.b..NA.b. + FIGO_gr + Age	full_table	FIGO_gr:3040	81.6218	[1.08-6167.408]	0.0460469	1.08021	6167.41	25	12	NA	0.935897	0.762821	0.798796	0.79856
Microinvasion_or_ni_implants ~ chr6.30858050.30858064.minus.promoters.p..1to5kb.p..introns.p..MIR4640.p..DDR1.p. + FIGO_gr + Age	full_table	#chr6.30858050.30858064.minus.promoters.p..1to5kb.p..introns.p..MIR4640.p..DDR1.p.	0.119587	[0.016-0.886]	0.0376679	0.0161416	0.885976	25	12	NA	0.942308	0.871795	0.758409	0.870078
Microinvasion_or_ni_implants ~ chr11.57194495.57196541.both.promoters.m..1to5kb.m..5UTRs.m..exons.m..firstexons.m..introns.m..intronexonboundaries.m..SLC43A3.m..PRG2.m. + FIGO_gr + Age	full_table	#chr11.57194495.57196541.both.promoters.m..1to5kb.m..5UTRs.m..exons.m..firstexons.m..introns.m..intronexonboundaries.m..SLC43A3.m..PRG2.m.	0.0384794	[0.002-0.832]	0.0377603	0.00178019	0.831747	25	12	NA	0.961538	0.75641	0.806476	0.775168
Microinvasion_or_ni_implants ~ chr14.35008750.35009852.plus.introns.m..intronexonboundaries.m..5UTRs.m..exons.m..firstexons.m..promoters.m..EAPP.m. + FIGO_gr + Age	full_table	#chr14.35008750.35009852.plus.introns.m..intronexonboundaries.m..5UTRs.m..exons.m..firstexons.m..promoters.m..EAPP.m.	20.3973	[1.185-351.178]	0.0378276	1.18472	351.178	25	12	NA	0.942308	0.826923	0.789454	0.854778
Microinvasion_or_ni_implants ~ chr9.116413112.116413220.both.intergenic.b..NA.b. + FIGO_gr + Age	full_table	#chr9.116413112.116413220.both.intergenic.b..NA.b.	0.0865364	[0.009-0.873]	0.0379337	0.0085821	0.872577	25	12	NA	0.929487	0.794872	0.76884	0.805465
Microinvasion_or_ni_implants ~ chr9.116413112.116413220.both.intergenic.b..NA.b. + FIGO_gr + Age	full_table	FIGO_gr:3040	45.0991	[1.074-1893.923]	0.0457855	1.07393	1893.92	25	12	NA	0.929487	0.794872	0.76884	0.805465
Microinvasion_or_ni_implants ~ chr21.45772566.45773782.minus.promoters.p..introns.p..5UTRs.p..exons.p..firstexons.p..TRPM2.p. + FIGO_gr + Age	full_table	FIGO_gr:3040	297.934	[1.472-60305.333]	0.035498	1.47192	60305.3	25	12	NA	0.967949	0.782051	0.784835	0.79536
Microinvasion_or_ni_implants ~ chr21.45772566.45773782.minus.promoters.p..introns.p..5UTRs.p..exons.p..firstexons.p..TRPM2.p. + FIGO_gr + Age	full_table	#chr21.45772566.45773782.minus.promoters.p..introns.p..5UTRs.p..exons.p..firstexons.p..TRPM2.p.	0.0116729	[0-0.781]	0.0379871	0.000174386	0.781355	25	12	NA	0.967949	0.782051	0.784835	0.79536
Microinvasion_or_ni_implants ~ chr20.60491905.60492618.minus.introns.p..CDH4.p. + FIGO_gr + Age	full_table	FIGO_gr:3040	161.761	[1.703-15362.486]	0.028583	1.70329	15362.5	25	12	NA	0.929487	0.75641	0.800748	0.753186
Microinvasion_or_ni_implants ~ chr20.60491905.60492618.minus.introns.p..CDH4.p. + FIGO_gr + Age	full_table	#chr20.60491905.60492618.minus.introns.p..CDH4.p.	0.0098851	[0-0.774]	0.0379934	0.000126198	0.774303	25	12	NA	0.929487	0.75641	0.800748	0.753186
Microinvasion_or_ni_implants ~ chr2.36824259.36824275.both.1to5kb.m..introns.m..FEZ2.m. + FIGO_gr + Age	full_table	#chr2.36824259.36824275.both.1to5kb.m..introns.m..FEZ2.m.	39.154	[1.223-1253.687]	0.0381053	1.22282	1253.69	25	12	NA	0.948718	0.833333	0.812978	0.832932
Microinvasion_or_ni_implants ~ chr5.7373325.7373325.minus.intergenic.b..lncrna.p..NA.b..CTD.2296D1.5.p. + FIGO_gr + Age	full_table	FIGO_gr:3040	77.077	[1.352-4395.066]	0.0352002	1.35171	4395.07	25	12	NA	0.929487	0.775641	0.780377	0.767087
Microinvasion_or_ni_implants ~ chr5.7373325.7373325.minus.intergenic.b..lncrna.p..NA.b..CTD.2296D1.5.p. + FIGO_gr + Age	full_table	#chr5.7373325.7373325.minus.intergenic.b..lncrna.p..NA.b..CTD.2296D1.5.p.	0.0462908	[0.003-0.846]	0.0381997	0.00253266	0.846082	25	12	NA	0.929487	0.775641	0.780377	0.767087
Microinvasion_or_ni_implants ~ chr12.113714589.113714589.minus.introns.p..intronexonboundaries.p..TPCN1.p. + FIGO_gr + Age	full_table	FIGO_gr:3040	66.6783	[1.477-3010.268]	0.0307264	1.47694	3010.27	25	12	NA	0.916667	0.788462	0.779292	0.802457
Microinvasion_or_ni_implants ~ chr12.113714589.113714589.minus.introns.p..intronexonboundaries.p..TPCN1.p. + FIGO_gr + Age	full_table	#chr12.113714589.113714589.minus.introns.p..intronexonboundaries.p..TPCN1.p.	0.0942603	[0.01-0.88]	0.0382497	0.0100969	0.879972	25	12	NA	0.916667	0.788462	0.779292	0.802457
Microinvasion_or_ni_implants ~ chr19.50978304.50979287.plus.1to5kb.p..introns.m..promoters.p..intronexonboundaries.m..EMC10.p..GARIN5A.m. + FIGO_gr + Age	full_table	#chr19.50978304.50979287.plus.1to5kb.p..introns.m..promoters.p..intronexonboundaries.m..EMC10.p..GARIN5A.m.	32.6862	[1.208-884.738]	0.0382569	1.20757	884.738	25	12	NA	0.942308	0.852564	0.804992	0.848373
Microinvasion_or_ni_implants ~ chr5.171578091.171578091.plus.introns.m..STK10.m. + FIGO_gr + Age	full_table	#chr5.171578091.171578091.plus.introns.m..STK10.m.	0.0109054	[0-0.788]	0.0385152	0.000150935	0.787943	25	12	NA	0.967949	0.833333	0.825444	0.856057
Microinvasion_or_ni_implants ~ chr1.1870374.1871162.minus.intergenic.b..NA.b. + FIGO_gr + Age	full_table	#chr1.1870374.1871162.minus.intergenic.b..NA.b.	0.0207517	[0.001-0.816]	0.0386179	0.000527485	0.816391	25	12	NA	0.942308	0.826923	0.825454	0.819889
Microinvasion_or_ni_implants ~ chr17.81041756.81042023.plus.promoters.p..introns.p..5UTRs.p..exons.p..firstexons.p..METRNL.p. + FIGO_gr + Age	full_table	#chr17.81041756.81042023.plus.promoters.p..introns.p..5UTRs.p..exons.p..firstexons.p..METRNL.p.	0.0459616	[0.002-0.857]	0.0390599	0.00246569	0.856746	25	12	NA	0.929487	0.858974	0.796453	0.847874
Microinvasion_or_ni_implants ~ chr6.32064923.32065890.both.cds.m..exons.m..intronexonboundaries.m..3UTRs.m..TNXB.m..ATF6B.m. + FIGO_gr + Age	full_table	#chr6.32064923.32065890.both.cds.m..exons.m..intronexonboundaries.m..3UTRs.m..TNXB.m..ATF6B.m.	0.0221241	[0.001-0.83]	0.0393486	0.000589424	0.83043	25	12	NA	0.929487	0.891026	0.839038	0.885124
Microinvasion_or_ni_implants ~ chr1.112901670.112902857.both.enhancers.b..intergenic.b..lncrna.m..NA.b..RP5.965F6.2.m. + FIGO_gr + Age	full_table	#chr1.112901670.112902857.both.enhancers.b..intergenic.b..lncrna.m..NA.b..RP5.965F6.2.m.	0.183949	[0.037-0.921]	0.039361	0.0367482	0.920788	25	12	NA	0.935897	0.852564	0.79605	0.865402
Microinvasion_or_ni_implants ~ chr7.107635519.107636217.both.introns.m..intronexonboundaries.m..LAMB1.m. + FIGO_gr + Age	full_table	#chr7.107635519.107636217.both.introns.m..intronexonboundaries.m..LAMB1.m.	0.0439533	[0.002-0.863]	0.0396997	0.00223765	0.863359	25	12	NA	0.948718	0.775641	0.782993	0.756309
Microinvasion_or_ni_implants ~ chr7.107635519.107636217.both.introns.m..intronexonboundaries.m..LAMB1.m. + FIGO_gr + Age	full_table	FIGO_gr:3040	42.9992	[1.02-1812.674]	0.0487846	1.02	1812.67	25	12	NA	0.948718	0.775641	0.782993	0.756309
Microinvasion_or_ni_implants ~ chr12.16726789.16726818.minus.introns.m..lncrna.p..LMO3.m..RP11.424M22.3.p. + FIGO_gr + Age	full_table	#chr12.16726789.16726818.minus.introns.m..lncrna.p..LMO3.m..RP11.424M22.3.p.	11.4285	[1.121-116.558]	0.0397783	1.12057	116.558	25	12	NA	0.923077	0.826923	0.771926	0.81702
Microinvasion_or_ni_implants ~ chr17.17255771.17255771.plus.intergenic.b..NA.b. + FIGO_gr + Age	full_table	#chr17.17255771.17255771.plus.intergenic.b..NA.b.	0.0348044	[0.001-0.857]	0.0399406	0.00141345	0.85701	25	12	NA	0.948718	0.865385	0.839887	0.866084
Microinvasion_or_ni_implants ~ chr12.2393671.2393684.plus.introns.p..lncrna.p..CACNA1C.p..CACNA1C.IT3.p. + FIGO_gr + Age	full_table	#chr12.2393671.2393684.plus.introns.p..lncrna.p..CACNA1C.p..CACNA1C.IT3.p.	0.0834917	[0.008-0.893]	0.0399904	0.00780871	0.892704	25	12	NA	0.929487	0.833333	0.762112	0.818625
Microinvasion_or_ni_implants ~ chr4.38121392.38121914.both.promoters.p..introns.p..TBC1D1.p. + FIGO_gr + Age	full_table	#chr4.38121392.38121914.both.promoters.p..introns.p..TBC1D1.p.	0.0946157	[0.01-0.902]	0.0404469	0.00991969	0.90246	25	12	NA	0.935897	0.846154	0.772888	0.845648
Microinvasion_or_ni_implants ~ chr22.45912278.45913263.both.introns.p..FBLN1.p. + FIGO_gr + Age	full_table	FIGO_gr:3040	33.5388	[1.238-908.968]	0.0369295	1.2375	908.968	25	12	NA	0.916667	0.775641	0.770971	0.77236
Microinvasion_or_ni_implants ~ chr22.45912278.45913263.both.introns.p..FBLN1.p. + FIGO_gr + Age	full_table	#chr22.45912278.45913263.both.introns.p..FBLN1.p.	0.0796534	[0.007-0.897]	0.040579	0.00707199	0.897154	25	12	NA	0.916667	0.775641	0.770971	0.77236
Microinvasion_or_ni_implants ~ chr21.46377070.46378625.plus.introns.p..SLX9.p. + FIGO_gr + Age	full_table	#chr21.46377070.46378625.plus.introns.p..SLX9.p.	0.0336924	[0.001-0.865]	0.0406044	0.00131207	0.865182	25	12	NA	0.923077	0.858974	0.83257	0.847027
Microinvasion_or_ni_implants ~ chr2.105759352.105759989.both.intergenic.b..NA.b. + FIGO_gr + Age	full_table	#chr2.105759352.105759989.both.intergenic.b..NA.b.	0.055096	[0.003-0.888]	0.0409528	0.00341914	0.887817	25	12	NA	0.942308	0.75	0.785669	0.734932
Microinvasion_or_ni_implants ~ chr18.72916012.72916311.minus.introns.m..enhancers.b..PTGR3.m..NA.b. + FIGO_gr + Age	full_table	#chr18.72916012.72916311.minus.introns.m..enhancers.b..PTGR3.m..NA.b.	0.0582827	[0.004-0.891]	0.0410774	0.00381158	0.891199	25	12	NA	0.916667	0.878205	0.80875	0.888148
Microinvasion_or_ni_implants ~ chr12.54978014.54978014.plus.introns.m..intronexonboundaries.m..PPP1R1A.m. + FIGO_gr + Age	full_table	FIGO_gr:3040	88.6945	[1.395-5640.241]	0.0342523	1.39475	5640.24	25	12	NA	0.935897	0.762821	0.742541	0.739545
Microinvasion_or_ni_implants ~ chr12.54978014.54978014.plus.introns.m..intronexonboundaries.m..PPP1R1A.m. + FIGO_gr + Age	full_table	#chr12.54978014.54978014.plus.introns.m..intronexonboundaries.m..PPP1R1A.m.	0.0138426	[0-0.845]	0.0413389	0.000226655	0.84541	25	12	NA	0.935897	0.762821	0.742541	0.739545
Microinvasion_or_ni_implants ~ chr4.24967972.24967972.plus.introns.m..CCDC149.m. + FIGO_gr + Age	full_table	#chr4.24967972.24967972.plus.introns.m..CCDC149.m.	0.0521732	[0.003-0.891]	0.04136	0.00305576	0.890791	25	12	NA	0.929487	0.782051	0.801933	0.763567
Microinvasion_or_ni_implants ~ chr22.38036755.38037831.both.5UTRs.p..exons.p..firstexons.p..introns.p..intronexonboundaries.p..cds.p..SH3BP1.p. + FIGO_gr + Age	full_table	#chr22.38036755.38037831.both.5UTRs.p..exons.p..firstexons.p..introns.p..intronexonboundaries.p..cds.p..SH3BP1.p.	0.0654663	[0.005-0.9]	0.0414933	0.00476086	0.900222	25	12	NA	0.929487	0.839744	0.748705	0.807994
Microinvasion_or_ni_implants ~ chr12.54426537.54427884.minus.promoters.p..1to5kb.p..introns.p..lncrna.p..cds.p..exons.p..firstexons.p..intronexonboundaries.p..HOXC5.p..MIR615.p..HOXC4.p..RP11.834C11.14.p. + FIGO_gr + Age	full_table	FIGO_gr:3040	45.1111	[1.316-1546.572]	0.0346733	1.31582	1546.57	25	12	NA	0.910256	0.762821	0.772667	0.77135
Microinvasion_or_ni_implants ~ chr12.54426537.54427884.minus.promoters.p..1to5kb.p..introns.p..lncrna.p..cds.p..exons.p..firstexons.p..intronexonboundaries.p..HOXC5.p..MIR615.p..HOXC4.p..RP11.834C11.14.p. + FIGO_gr + Age	full_table	#chr12.54426537.54427884.minus.promoters.p..1to5kb.p..introns.p..lncrna.p..cds.p..exons.p..firstexons.p..intronexonboundaries.p..HOXC5.p..MIR615.p..HOXC4.p..RP11.834C11.14.p.	19.0058	[1.118-323.046]	0.0416265	1.11816	323.046	25	12	NA	0.910256	0.762821	0.772667	0.77135
Microinvasion_or_ni_implants ~ chrX.153586904.153586916.plus.promoters.m..cds.m..exons.m..intronexonboundaries.m..FLNA.m. + FIGO_gr + Age	full_table	#chrX.153586904.153586916.plus.promoters.m..cds.m..exons.m..intronexonboundaries.m..FLNA.m.	0.0488697	[0.003-0.893]	0.0417058	0.00267493	0.892828	25	12	NA	0.935897	0.75	0.778412	0.732391
Microinvasion_or_ni_implants ~ chr10.91236801.91236801.plus.introns.m..SLC16A12.m. + FIGO_gr + Age	full_table	#chr10.91236801.91236801.plus.introns.m..SLC16A12.m.	0.0787028	[0.007-0.91]	0.0417609	0.00681007	0.909555	25	12	NA	0.923077	0.833333	0.759261	0.816935
Microinvasion_or_ni_implants ~ chr10.91236801.91236801.plus.introns.m..SLC16A12.m. + FIGO_gr + Age	full_table	FIGO_gr:3040	26.9119	[1.044-693.549]	0.0470225	1.04427	693.549	25	12	NA	0.923077	0.833333	0.759261	0.816935
Microinvasion_or_ni_implants ~ chr14.106330121.106331862.minus.promoters.m..1to5kb.m..exons.m..introns.m..intronexonboundaries.m..NA.m. + FIGO_gr + Age	full_table	#chr14.106330121.106331862.minus.promoters.m..1to5kb.m..exons.m..introns.m..intronexonboundaries.m..NA.m.	0.0730698	[0.006-0.908]	0.0418425	0.00588029	0.907982	25	12	NA	0.942308	0.782051	0.797717	0.794786
Microinvasion_or_ni_implants ~ chr14.106330121.106331862.minus.promoters.m..1to5kb.m..exons.m..introns.m..intronexonboundaries.m..NA.m. + FIGO_gr + Age	full_table	FIGO_gr:3040	109.767	[1.009-11944.303]	0.0495721	1.00875	11944.3	25	12	NA	0.942308	0.782051	0.797717	0.794786
Microinvasion_or_ni_implants ~ chr16.83751601.83751901.both.introns.p..CDH13.p. + FIGO_gr + Age	full_table	#chr16.83751601.83751901.both.introns.p..CDH13.p.	0.0641221	[0.005-0.904]	0.0419032	0.00454685	0.904283	25	12	NA	0.942308	0.801282	0.783774	0.789863
Microinvasion_or_ni_implants ~ chr16.83751601.83751901.both.introns.p..CDH13.p. + FIGO_gr + Age	full_table	FIGO_gr:3040	54.1773	[1.056-2780.241]	0.0469271	1.05573	2780.24	25	12	NA	0.942308	0.801282	0.783774	0.789863
Microinvasion_or_ni_implants ~ chr3.14615134.14615134.minus.intergenic.b..NA.b. + FIGO_gr + Age	full_table	FIGO_gr:3040	57.9853	[1.571-2140.352]	0.0274327	1.57091	2140.35	25	12	NA	0.878205	0.730769	0.746014	0.728861
Microinvasion_or_ni_implants ~ chr3.14615134.14615134.minus.intergenic.b..NA.b. + FIGO_gr + Age	full_table	#chr3.14615134.14615134.minus.intergenic.b..NA.b.	0.13458	[0.019-0.93]	0.0419658	0.0194805	0.92974	25	12	NA	0.878205	0.730769	0.746014	0.728861
Microinvasion_or_ni_implants ~ chr7.27140797.27142799.minus.cds.m..exons.m..firstexons.m..3UTRs.m..intronexonboundaries.m..introns.m..promoters.m..HOXA2.m..NA.m. + FIGO_gr + Age	full_table	#chr7.27140797.27142799.minus.cds.m..exons.m..firstexons.m..3UTRs.m..intronexonboundaries.m..introns.m..promoters.m..HOXA2.m..NA.m.	10.3373	[1.088-98.18]	0.0419787	1.08841	98.1803	25	12	NA	0.935897	0.717949	0.815817	0.733869
Microinvasion_or_ni_implants ~ chr7.27140797.27142799.minus.cds.m..exons.m..firstexons.m..3UTRs.m..intronexonboundaries.m..introns.m..promoters.m..HOXA2.m..NA.m. + FIGO_gr + Age	full_table	FIGO_gr:3040	34.1337	[1.025-1137.086]	0.0484289	1.02465	1137.09	25	12	NA	0.935897	0.717949	0.815817	0.733869
Microinvasion_or_ni_implants ~ chr11.71951714.71952431.minus.introns.m..intronexonboundaries.m..PHOX2A.m. + FIGO_gr + Age	full_table	#chr11.71951714.71952431.minus.introns.m..intronexonboundaries.m..PHOX2A.m.	8.9661	[1.082-74.283]	0.042031	1.08223	74.283	25	12	NA	0.935897	0.839744	0.769117	0.829026
Microinvasion_or_ni_implants ~ chr17.807121.807457.both.introns.m..NXN.m. + FIGO_gr + Age	full_table	#chr17.807121.807457.both.introns.m..NXN.m.	0.0617986	[0.004-0.907]	0.0422374	0.00421059	0.907013	25	12	NA	0.942308	0.865385	0.794838	0.865641
Microinvasion_or_ni_implants ~ chr1.119934593.119934593.minus.introns.p..intronexonboundaries.p..HAO2.p. + FIGO_gr + Age	full_table	#chr1.119934593.119934593.minus.introns.p..intronexonboundaries.p..HAO2.p.	0.105258	[0.012-0.925]	0.0422817	0.0119835	0.924547	25	12	NA	0.935897	0.75	0.763326	0.723686
Microinvasion_or_ni_implants ~ chr2.239974232.239975220.both.exons.m..3UTRs.m..intronexonboundaries.m..cds.m..HDAC4.m. + FIGO_gr + Age	full_table	FIGO_gr:3040	180.404	[2.052-15857.497]	0.0229186	2.05238	15857.5	25	12	NA	0.923077	0.782051	0.779136	0.790327
Microinvasion_or_ni_implants ~ chr2.239974232.239975220.both.exons.m..3UTRs.m..intronexonboundaries.m..cds.m..HDAC4.m. + FIGO_gr + Age	full_table	#chr2.239974232.239975220.both.exons.m..3UTRs.m..intronexonboundaries.m..cds.m..HDAC4.m.	0.0538426	[0.003-0.904]	0.0423232	0.00320792	0.903709	25	12	NA	0.923077	0.782051	0.779136	0.790327
Microinvasion_or_ni_implants ~ chr6.43149445.43149472.both.promoters.p..CUL9.p. + FIGO_gr + Age	full_table	#chr6.43149445.43149472.both.promoters.p..CUL9.p.	26.4383	[1.119-624.625]	0.0423885	1.11905	624.625	25	12	NA	0.935897	0.788462	0.81216	0.770843
Microinvasion_or_ni_implants ~ chr16.4690013.4690013.minus.exons.m..firstexons.m..introns.p..lncrna.m..NA.m..MGRN1.p..RP11.709D24.6.m. + FIGO_gr + Age	full_table	#chr16.4690013.4690013.minus.exons.m..firstexons.m..introns.p..lncrna.m..NA.m..MGRN1.p..RP11.709D24.6.m.	0.283183	[0.084-0.958]	0.0424259	0.0837236	0.957828	25	12	NA	0.923077	0.839744	0.780045	0.820316
Microinvasion_or_ni_implants ~ chr1.85513191.85513892.plus.5UTRs.m..exons.m..introns.m..intronexonboundaries.m..MCOLN3.m. + FIGO_gr + Age	full_table	#chr1.85513191.85513892.plus.5UTRs.m..exons.m..introns.m..intronexonboundaries.m..MCOLN3.m.	11.3867	[1.086-119.395]	0.042461	1.08596	119.395	25	12	NA	0.910256	0.775641	0.777416	0.763162
Microinvasion_or_ni_implants ~ chr9.116262291.116263261.both.1to5kb.p..introns.p..promoters.p..RGS3.p. + FIGO_gr + Age	full_table	FIGO_gr:3040	110.97	[1.209-10183.251]	0.0411098	1.20928	10183.3	25	12	NA	0.955128	0.839744	0.843436	0.838398
Microinvasion_or_ni_implants ~ chr9.116262291.116263261.both.1to5kb.p..introns.p..promoters.p..RGS3.p. + FIGO_gr + Age	full_table	#chr9.116262291.116263261.both.1to5kb.p..introns.p..promoters.p..RGS3.p.	0.0923478	[0.009-0.923]	0.0424875	0.00924426	0.922531	25	12	NA	0.955128	0.839744	0.843436	0.838398
Microinvasion_or_ni_implants ~ chr8.10512198.10512769.both.introns.m..5UTRs.m..exons.m..firstexons.m..intronexonboundaries.m..promoters.m..RP1L1.m. + FIGO_gr + Age	full_table	#chr8.10512198.10512769.both.introns.m..5UTRs.m..exons.m..firstexons.m..intronexonboundaries.m..promoters.m..RP1L1.m.	0.0719838	[0.006-0.915]	0.0425527	0.0056604	0.915424	25	12	NA	0.942308	0.858974	0.787575	0.851154
Microinvasion_or_ni_implants ~ chr7.128806784.128808036.both.introns.p..intronexonboundaries.p..exons.p..3UTRs.p..TSPAN33.p. + FIGO_gr + Age	full_table	#chr7.128806784.128808036.both.introns.p..intronexonboundaries.p..exons.p..3UTRs.p..TSPAN33.p.	0.0535031	[0.003-0.907]	0.0425666	0.00315777	0.90652	25	12	NA	0.923077	0.858974	0.76512	0.859522
Microinvasion_or_ni_implants ~ chr3.72149514.72149514.plus.exons.m..firstexons.m..intronexonboundaries.m..lncrna.m..NA.m..LINC00877.m. + FIGO_gr + Age	full_table	#chr3.72149514.72149514.plus.exons.m..firstexons.m..intronexonboundaries.m..lncrna.m..NA.m..LINC00877.m.	42.3616	[1.128-1591.367]	0.04287	1.12765	1591.37	25	12	NA	0.948718	0.846154	0.773791	0.836731
Microinvasion_or_ni_implants ~ chr7.65664128.65664212.both.intergenic.b..NA.b. + FIGO_gr + Age	full_table	FIGO_gr:3040	2965.26	[1.389-6327992.594]	0.0409438	1.3895	6.32799e+06	25	12	NA	0.948718	0.74359	0.786535	0.717001
Microinvasion_or_ni_implants ~ chr7.65664128.65664212.both.intergenic.b..NA.b. + FIGO_gr + Age	full_table	#chr7.65664128.65664212.both.intergenic.b..NA.b.	0.0106084	[0-0.865]	0.0429043	0.000130119	0.864883	25	12	NA	0.948718	0.74359	0.786535	0.717001
Microinvasion_or_ni_implants ~ chr17.29892487.29892778.both.1to5kb.m..NA.m. + FIGO_gr + Age	full_table	FIGO_gr:3040	59.085	[1.222-2857.889]	0.0392952	1.22155	2857.89	25	12	NA	0.910256	0.74359	0.78955	0.745001
Microinvasion_or_ni_implants ~ chr17.29892487.29892778.both.1to5kb.m..NA.m. + FIGO_gr + Age	full_table	#chr17.29892487.29892778.both.1to5kb.m..NA.m.	0.06859	[0.005-0.918]	0.0429266	0.00512361	0.918219	25	12	NA	0.910256	0.74359	0.78955	0.745001
Microinvasion_or_ni_implants ~ chrX.64887118.64888437.plus.promoters.p..introns.p..enhancers.b..MSN.p..NA.b. + FIGO_gr + Age	full_table	#chrX.64887118.64888437.plus.promoters.p..introns.p..enhancers.b..MSN.p..NA.b.	0.0775525	[0.007-0.924]	0.0430881	0.00651199	0.923587	25	12	NA	0.929487	0.769231	0.755571	0.769921
Microinvasion_or_ni_implants ~ chr12.56753926.56755270.minus.5UTRs.m..exons.m..firstexons.m..intronexonboundaries.m..promoters.m..1to5kb.m..cds.m..STAT2.m..APOF.m. + FIGO_gr + Age	full_table	#chr12.56753926.56755270.minus.5UTRs.m..exons.m..firstexons.m..intronexonboundaries.m..promoters.m..1to5kb.m..cds.m..STAT2.m..APOF.m.	12.884	[1.08-153.668]	0.0432808	1.08024	153.668	25	12	NA	0.903846	0.769231	0.768239	0.786804
Microinvasion_or_ni_implants ~ chr9.116262291.116262720.both.1to5kb.p..introns.p..promoters.p..RGS3.p. + FIGO_gr + Age	full_table	FIGO_gr:3040	91.6979	[1.251-6720.632]	0.0391743	1.25115	6720.63	25	12	NA	0.935897	0.762821	0.805917	0.758136
Microinvasion_or_ni_implants ~ chr9.116262291.116262720.both.1to5kb.p..introns.p..promoters.p..RGS3.p. + FIGO_gr + Age	full_table	#chr9.116262291.116262720.both.1to5kb.p..introns.p..promoters.p..RGS3.p.	0.157944	[0.026-0.947]	0.0434382	0.0263366	0.947213	25	12	NA	0.935897	0.762821	0.805917	0.758136
Microinvasion_or_ni_implants ~ chr17.38657934.38659139.both.promoters.m..intronexonboundaries.m..1to5kb.m..TNS4.m. + FIGO_gr + Age	full_table	#chr17.38657934.38659139.both.promoters.m..intronexonboundaries.m..1to5kb.m..TNS4.m.	0.0560906	[0.003-0.921]	0.0436298	0.00341576	0.921071	25	12	NA	0.935897	0.769231	0.813559	0.781273
Microinvasion_or_ni_implants ~ chr1.54618655.54619895.minus.5UTRs.m..exons.m..firstexons.m..intronexonboundaries.m..promoters.m..1to5kb.m..CDCP2.m. + FIGO_gr + Age	full_table	#chr1.54618655.54619895.minus.5UTRs.m..exons.m..firstexons.m..intronexonboundaries.m..promoters.m..1to5kb.m..CDCP2.m.	0.0358135	[0.001-0.912]	0.0438073	0.00140674	0.91176	25	12	NA	0.935897	0.826923	0.806968	0.842356
Microinvasion_or_ni_implants ~ chr21.43136287.43136548.plus.promoters.p..promoters.m..LINC00112.p..LINC00479.m. + FIGO_gr + Age	full_table	#chr21.43136287.43136548.plus.promoters.p..promoters.m..LINC00112.p..LINC00479.m.	0.0774178	[0.006-0.934]	0.0440198	0.00641745	0.933942	25	12	NA	0.942308	0.737179	0.784411	0.736507
Microinvasion_or_ni_implants ~ chr21.43136287.43136548.plus.promoters.p..promoters.m..LINC00112.p..LINC00479.m. + FIGO_gr + Age	full_table	FIGO_gr:3040	33.5767	[1.063-1060.244]	0.0460519	1.06334	1060.24	25	12	NA	0.942308	0.737179	0.784411	0.736507
Microinvasion_or_ni_implants ~ chr21.43185674.43186522.plus.introns.m..RIPK4.m. + FIGO_gr + Age	full_table	#chr21.43185674.43186522.plus.introns.m..RIPK4.m.	0.120117	[0.015-0.945]	0.0440853	0.0152603	0.945464	25	12	NA	0.929487	0.839744	0.744067	0.858243
Microinvasion_or_ni_implants ~ chr1.3623319.3624054.both.introns.p..intronexonboundaries.p..TP73.p. + FIGO_gr + Age	full_table	#chr1.3623319.3624054.both.introns.p..intronexonboundaries.p..TP73.p.	0.0423254	[0.002-0.922]	0.0442445	0.0019433	0.921858	25	12	NA	0.942308	0.801282	0.803785	0.792265
Microinvasion_or_ni_implants ~ chr11.71951714.71952431.both.introns.m..intronexonboundaries.m..PHOX2A.m. + FIGO_gr + Age	full_table	FIGO_gr:3040	48.2485	[1.199-1941.841]	0.0397675	1.19882	1941.84	25	12	NA	0.929487	0.769231	0.774262	0.776159
Microinvasion_or_ni_implants ~ chr11.71951714.71952431.both.introns.m..intronexonboundaries.m..PHOX2A.m. + FIGO_gr + Age	full_table	#chr11.71951714.71952431.both.introns.m..intronexonboundaries.m..PHOX2A.m.	10.1314	[1.061-96.754]	0.0442924	1.0609	96.7541	25	12	NA	0.929487	0.769231	0.774262	0.776159
Microinvasion_or_ni_implants ~ chr10.132004214.132004700.both.intergenic.b..NA.b. + FIGO_gr + Age	full_table	FIGO_gr:3040	64.7942	[1.5-2799.433]	0.0299402	1.49969	2799.43	25	12	NA	0.916667	0.724359	0.745167	0.718029
Microinvasion_or_ni_implants ~ chr10.132004214.132004700.both.intergenic.b..NA.b. + FIGO_gr + Age	full_table	#chr10.132004214.132004700.both.intergenic.b..NA.b.	0.0914391	[0.009-0.941]	0.0443388	0.0088831	0.941238	25	12	NA	0.916667	0.724359	0.745167	0.718029
Microinvasion_or_ni_implants ~ chr15.31175007.31175400.minus.intergenic.b..NA.b. + FIGO_gr + Age	full_table	#chr15.31175007.31175400.minus.intergenic.b..NA.b.	0.0133204	[0-0.897]	0.0443495	0.000197891	0.896622	25	12	NA	0.935897	0.75	0.763888	0.757624
Microinvasion_or_ni_implants ~ chr15.31175007.31175400.minus.intergenic.b..NA.b. + FIGO_gr + Age	full_table	FIGO_gr:3040	118.757	[1.039-13570.46]	0.0481672	1.03926	13570.5	25	12	NA	0.935897	0.75	0.763888	0.757624
Microinvasion_or_ni_implants ~ chr15.97863028.97863101.minus.intergenic.b..lncrna.p..NA.b..CTD.2147F2.1.p. + FIGO_gr + Age	full_table	#chr15.97863028.97863101.minus.intergenic.b..lncrna.p..NA.b..CTD.2147F2.1.p.	20.1347	[1.079-375.884]	0.0443609	1.07854	375.884	25	12	NA	0.948718	0.833333	0.832537	0.826523
Microinvasion_or_ni_implants ~ chr19.51320867.51320867.minus.promoters.p..LINC01869.p. + FIGO_gr + Age	full_table	FIGO_gr:3040	121.41	[1.493-9871.185]	0.0324577	1.49327	9871.18	25	12	NA	0.942308	0.807692	0.791164	0.784944
Microinvasion_or_ni_implants ~ chr19.51320867.51320867.minus.promoters.p..LINC01869.p. + FIGO_gr + Age	full_table	#chr19.51320867.51320867.minus.promoters.p..LINC01869.p.	0.0251421	[0.001-0.912]	0.0443645	0.000693424	0.911602	25	12	NA	0.942308	0.807692	0.791164	0.784944
Microinvasion_or_ni_implants ~ chr21.46377956.46379089.both.introns.p..SLX9.p. + FIGO_gr + Age	full_table	FIGO_gr:3040	47.4433	[1.199-1877.118]	0.0397124	1.19911	1877.12	25	12	NA	0.910256	0.788462	0.782433	0.767755
Microinvasion_or_ni_implants ~ chr21.46377956.46379089.both.introns.p..SLX9.p. + FIGO_gr + Age	full_table	#chr21.46377956.46379089.both.introns.p..SLX9.p.	0.097367	[0.01-0.943]	0.0444119	0.0100483	0.943475	25	12	NA	0.910256	0.788462	0.782433	0.767755
Microinvasion_or_ni_implants ~ chr20.31870169.31871019.minus.promoters.p..5UTRs.p..exons.p..firstexons.p..BPIFB1.p. + FIGO_gr + Age	full_table	#chr20.31870169.31871019.minus.promoters.p..5UTRs.p..exons.p..firstexons.p..BPIFB1.p.	0.0294048	[0.001-0.919]	0.0446077	0.000940746	0.919104	25	12	NA	0.942308	0.762821	0.798639	0.737627
Microinvasion_or_ni_implants ~ chr20.31870169.31871019.minus.promoters.p..5UTRs.p..exons.p..firstexons.p..BPIFB1.p. + FIGO_gr + Age	full_table	FIGO_gr:3040	117.184	[1.086-12648.033]	0.0460713	1.08572	12648	25	12	NA	0.942308	0.762821	0.798639	0.737627
Microinvasion_or_ni_implants ~ chr16.88769443.88771527.both.1to5kb.p..5UTRs.m..exons.m..firstexons.m..introns.m..intronexonboundaries.m..promoters.m..1to5kb.m..CTU2.p..RNF166.m. + FIGO_gr + Age	full_table	#chr16.88769443.88771527.both.1to5kb.p..5UTRs.m..exons.m..firstexons.m..introns.m..intronexonboundaries.m..promoters.m..1to5kb.m..CTU2.p..RNF166.m.	0.0450099	[0.002-0.929]	0.0446479	0.00218167	0.928597	25	12	NA	0.942308	0.807692	0.795714	0.811574
Microinvasion_or_ni_implants ~ chr1.2411403.2411643.both.promoters.p..cds.p..exons.p..introns.p..5UTRs.p..firstexons.p..PLCH2.p. + FIGO_gr + Age	full_table	#chr1.2411403.2411643.both.promoters.p..cds.p..exons.p..introns.p..5UTRs.p..firstexons.p..PLCH2.p.	12.9296	[1.062-157.375]	0.0447127	1.06228	157.375	25	12	NA	0.929487	0.858974	0.719502	0.853302
Microinvasion_or_ni_implants ~ chr1.112902215.112902857.minus.intergenic.b..lncrna.m..NA.b..RP5.965F6.2.m. + FIGO_gr + Age	full_table	#chr1.112902215.112902857.minus.intergenic.b..lncrna.m..NA.b..RP5.965F6.2.m.	0.218482	[0.049-0.965]	0.044745	0.0494682	0.96495	25	12	NA	0.935897	0.820513	0.796577	0.809413
Microinvasion_or_ni_implants ~ chr16.698230.698230.minus.1to5kb.p..exons.p..intronexonboundaries.p..3UTRs.p..WDR90.p..MCRIP2.p. + FIGO_gr + Age	full_table	#chr16.698230.698230.minus.1to5kb.p..exons.p..intronexonboundaries.p..3UTRs.p..WDR90.p..MCRIP2.p.	0.114519	[0.014-0.952]	0.044936	0.0137708	0.952346	25	12	NA	0.929487	0.762821	0.796253	0.767899
Microinvasion_or_ni_implants ~ chr10.134450121.134450244.plus.introns.p..INPP5A.p. + FIGO_gr + Age	full_table	FIGO_gr:3040	42.7281	[1.419-1286.583]	0.0306631	1.41902	1286.58	25	12	NA	0.903846	0.74359	0.767151	0.70691
Microinvasion_or_ni_implants ~ chr10.134450121.134450244.plus.introns.p..INPP5A.p. + FIGO_gr + Age	full_table	#chr10.134450121.134450244.plus.introns.p..INPP5A.p.	0.12176	[0.015-0.957]	0.0453405	0.0154874	0.957261	25	12	NA	0.903846	0.74359	0.767151	0.70691
Microinvasion_or_ni_implants ~ chr21.46377070.46379089.both.introns.p..SLX9.p. + FIGO_gr + Age	full_table	FIGO_gr:3040	46.4525	[1.14-1892.107]	0.0424128	1.14044	1892.11	25	12	NA	0.910256	0.775641	0.821208	0.786683
Microinvasion_or_ni_implants ~ chr21.46377070.46379089.both.introns.p..SLX9.p. + FIGO_gr + Age	full_table	#chr21.46377070.46379089.both.introns.p..SLX9.p.	0.0876127	[0.008-0.954]	0.0456828	0.00804313	0.954353	25	12	NA	0.910256	0.775641	0.821208	0.786683
Microinvasion_or_ni_implants ~ chr21.43548040.43548126.minus.introns.p..intronexonboundaries.p..5UTRs.p..exons.p..UMODL1.p. + FIGO_gr + Age	full_table	FIGO_gr:3040	52.9605	[1.481-1894.293]	0.0296235	1.48067	1894.29	25	12	NA	0.929487	0.769231	0.770374	0.743598
Microinvasion_or_ni_implants ~ chr21.43548040.43548126.minus.introns.p..intronexonboundaries.p..5UTRs.p..exons.p..UMODL1.p. + FIGO_gr + Age	full_table	#chr21.43548040.43548126.minus.introns.p..intronexonboundaries.p..5UTRs.p..exons.p..UMODL1.p.	5.70848	[1.033-31.539]	0.0457709	1.03322	31.539	25	12	NA	0.929487	0.769231	0.770374	0.743598
Microinvasion_or_ni_implants ~ chr20.31870884.31871352.plus.promoters.p..introns.p..BPIFB1.p. + FIGO_gr + Age	full_table	FIGO_gr:3040	27.4593	[1.234-610.943]	0.0363464	1.23418	610.943	25	12	NA	0.910256	0.75	0.771204	0.742644
Microinvasion_or_ni_implants ~ chr20.31870884.31871352.plus.promoters.p..introns.p..BPIFB1.p. + FIGO_gr + Age	full_table	#chr20.31870884.31871352.plus.promoters.p..introns.p..BPIFB1.p.	0.0812289	[0.007-0.955]	0.045811	0.00691168	0.954635	25	12	NA	0.910256	0.75	0.771204	0.742644
Microinvasion_or_ni_implants ~ chr19.51893899.51894899.plus.promoters.m..1to5kb.m..intronexonboundaries.m..C19orf84.m..LIM2.m. + FIGO_gr + Age	full_table	#chr19.51893899.51894899.plus.promoters.m..1to5kb.m..intronexonboundaries.m..C19orf84.m..LIM2.m.	0.0914344	[0.009-0.957]	0.0458799	0.00873427	0.957177	25	12	NA	0.897436	0.762821	0.797354	0.761823
Microinvasion_or_ni_implants ~ chr19.4301870.4302846.plus.1to5kb.p..introns.m..promoters.m..intronexonboundaries.m..FSD1.p..TMIGD2.m. + FIGO_gr + Age	full_table	#chr19.4301870.4302846.plus.1to5kb.p..introns.m..promoters.m..intronexonboundaries.m..FSD1.p..TMIGD2.m.	0.0572398	[0.003-0.949]	0.0458911	0.00345114	0.949368	25	12	NA	0.910256	0.75	0.785238	0.729482
Microinvasion_or_ni_implants ~ chr19.4301870.4302846.plus.1to5kb.p..introns.m..promoters.m..intronexonboundaries.m..FSD1.p..TMIGD2.m. + FIGO_gr + Age	full_table	FIGO_gr:3040	90.0141	[1.015-7981.937]	0.049223	1.01511	7981.94	25	12	NA	0.910256	0.75	0.785238	0.729482
Microinvasion_or_ni_implants ~ chr2.1287856.1287856.minus.introns.p..SNTG2.p. + FIGO_gr + Age	full_table	#chr2.1287856.1287856.minus.introns.p..SNTG2.p.	25.9762	[1.061-635.949]	0.0459039	1.06104	635.949	25	12	NA	0.929487	0.814103	0.764444	0.812802
Microinvasion_or_ni_implants ~ chr7.158954987.158955107.both.intergenic.b..NA.b. + FIGO_gr + Age	full_table	#chr7.158954987.158955107.both.intergenic.b..NA.b.	53.8798	[1.07-2713.642]	0.0461845	1.06979	2713.64	25	12	NA	0.948718	0.782051	0.792592	0.780266
Microinvasion_or_ni_implants ~ chr2.65061384.65062340.both.intergenic.b..NA.b. + FIGO_gr + Age	full_table	FIGO_gr:3040	80.5084	[1.192-5438.113]	0.0411855	1.19188	5438.11	25	12	NA	0.935897	0.807692	0.771856	0.797374
Microinvasion_or_ni_implants ~ chr2.65061384.65062340.both.intergenic.b..NA.b. + FIGO_gr + Age	full_table	#chr2.65061384.65062340.both.intergenic.b..NA.b.	0.0226675	[0.001-0.943]	0.0465007	0.000544847	0.943044	25	12	NA	0.935897	0.807692	0.771856	0.797374
Microinvasion_or_ni_implants ~ chr9.116413112.116413112.minus.intergenic.b..NA.b. + FIGO_gr + Age	full_table	FIGO_gr:3040	133.532	[1.331-13398.343]	0.0373576	1.33083	13398.3	25	12	NA	0.948718	0.833333	0.820117	0.844775
Microinvasion_or_ni_implants ~ chr9.116413112.116413112.minus.intergenic.b..NA.b. + FIGO_gr + Age	full_table	#chr9.116413112.116413112.minus.intergenic.b..NA.b.	0.0245374	[0.001-0.948]	0.0466831	0.000635312	0.947697	25	12	NA	0.948718	0.833333	0.820117	0.844775
Microinvasion_or_ni_implants ~ chr19.29492274.29492495.minus.promoters.p..1to5kb.p..NA.p..LINC01532.p. + FIGO_gr + Age	full_table	#chr19.29492274.29492495.minus.promoters.p..1to5kb.p..NA.p..LINC01532.p.	0.0927685	[0.009-0.966]	0.0467061	0.00890949	0.965935	25	12	NA	0.897436	0.705128	0.773196	0.725972
Microinvasion_or_ni_implants ~ chr15.98961376.98961376.minus.intergenic.b..NA.b. + FIGO_gr + Age	full_table	#chr15.98961376.98961376.minus.intergenic.b..NA.b.	0.014928	[0-0.944]	0.0468863	0.00023613	0.943742	25	12	NA	0.948718	0.74359	0.805066	0.738619
Microinvasion_or_ni_implants ~ chr4.15940033.15941609.minus.1to5kb.m..5UTRs.m..exons.m..intronexonboundaries.m..firstexons.m..promoters.m..NA.m..FGFBP1.m. + FIGO_gr + Age	full_table	#chr4.15940033.15941609.minus.1to5kb.m..5UTRs.m..exons.m..intronexonboundaries.m..firstexons.m..promoters.m..NA.m..FGFBP1.m.	0.0190832	[0-0.949]	0.0470091	0.000383738	0.949001	25	12	NA	0.935897	0.814103	0.764701	0.807217
Microinvasion_or_ni_implants ~ chr22.50144193.50144431.plus.intergenic.b..NA.b. + FIGO_gr + Age	full_table	#chr22.50144193.50144431.plus.intergenic.b..NA.b.	0.053088	[0.003-0.962]	0.0470444	0.0029285	0.962381	25	12	NA	0.916667	0.769231	0.777818	0.772366
Microinvasion_or_ni_implants ~ chr5.110558627.110559431.minus.1to5kb.p..promoters.p..CAMK4.p. + FIGO_gr + Age	full_table	FIGO_gr:3040	37.868	[1.121-1279.273]	0.0430179	1.12094	1279.27	25	12	NA	0.916667	0.762821	0.822443	0.765702
Microinvasion_or_ni_implants ~ chr5.110558627.110559431.minus.1to5kb.p..promoters.p..CAMK4.p. + FIGO_gr + Age	full_table	#chr5.110558627.110559431.minus.1to5kb.p..promoters.p..CAMK4.p.	0.0558504	[0.003-0.964]	0.047121	0.00323583	0.963978	25	12	NA	0.916667	0.762821	0.822443	0.765702
Microinvasion_or_ni_implants ~ chr21.43185385.43186522.both.introns.m..RIPK4.m. + FIGO_gr + Age	full_table	#chr21.43185385.43186522.both.introns.m..RIPK4.m.	0.127735	[0.017-0.976]	0.0472767	0.0167212	0.975778	25	12	NA	0.929487	0.846154	0.757318	0.836657
Microinvasion_or_ni_implants ~ chr10.132004700.132004700.minus.intergenic.b..NA.b. + FIGO_gr + Age	full_table	FIGO_gr:3040	220.924	[1.782-27396.112]	0.0281802	1.78154	27396.1	25	12	NA	0.935897	0.769231	0.786464	0.787424
Microinvasion_or_ni_implants ~ chr10.132004700.132004700.minus.intergenic.b..NA.b. + FIGO_gr + Age	full_table	#chr10.132004700.132004700.minus.intergenic.b..NA.b.	0.0112717	[0-0.953]	0.0475529	0.000133352	0.952756	25	12	NA	0.935897	0.769231	0.786464	0.787424
Microinvasion_or_ni_implants ~ chr9.100700917.100701141.both.promoters.m..introns.m..HEMGN.m. + FIGO_gr + Age	full_table	FIGO_gr:3040	38.4175	[1.148-1285.703]	0.0416508	1.14794	1285.7	25	12	NA	0.897436	0.762821	0.76823	0.784023
Microinvasion_or_ni_implants ~ chr9.100700917.100701141.both.promoters.m..introns.m..HEMGN.m. + FIGO_gr + Age	full_table	#chr9.100700917.100701141.both.promoters.m..introns.m..HEMGN.m.	0.104864	[0.011-0.977]	0.0476952	0.0112513	0.977358	25	12	NA	0.897436	0.762821	0.76823	0.784023
Microinvasion_or_ni_implants ~ chr1.223363356.223363356.minus.intergenic.b..NA.b. + FIGO_gr + Age	full_table	#chr1.223363356.223363356.minus.intergenic.b..NA.b.	0.0436794	[0.002-0.971]	0.0478497	0.00196524	0.970815	25	12	NA	0.910256	0.826923	0.758326	0.811808
Microinvasion_or_ni_implants ~ chr1.145433592.145433673.minus.enhancers.b..1to5kb.p..introns.p..NA.b..TXNIP.p..NBPF20.p..NBPF10.p. + FIGO_gr + Age	full_table	#chr1.145433592.145433673.minus.enhancers.b..1to5kb.p..introns.p..NA.b..TXNIP.p..NBPF20.p..NBPF10.p.	0.0746298	[0.006-0.977]	0.0478872	0.00570246	0.976704	25	12	NA	0.935897	0.75641	0.838122	0.759843
Microinvasion_or_ni_implants ~ chr10.82295394.82295502.minus.1to5kb.p..lncrna.m..SH2D4B.p..RP11.137H2.4.m. + FIGO_gr + Age	full_table	#chr10.82295394.82295502.minus.1to5kb.p..lncrna.m..SH2D4B.p..RP11.137H2.4.m.	0.0858668	[0.008-0.98]	0.0480875	0.00752698	0.979558	25	12	NA	0.935897	0.788462	0.792213	0.78243
Microinvasion_or_ni_implants ~ chr8.144692876.144692876.minus.1to5kb.m..PYCR3.m. + FIGO_gr + Age	full_table	FIGO_gr:3040	6761.32	[1.108-41274715.805]	0.0473744	1.10759	4.12747e+07	25	12	NA	0.974359	0.801282	0.807874	0.761935
Microinvasion_or_ni_implants ~ chr8.144692876.144692876.minus.1to5kb.m..PYCR3.m. + FIGO_gr + Age	full_table	#chr8.144692876.144692876.minus.1to5kb.m..PYCR3.m.	0.0012956	[0-0.948]	0.0481607	1.77134e-06	0.947625	25	12	NA	0.974359	0.801282	0.807874	0.761935
Microinvasion_or_ni_implants ~ chr3.194293260.194294737.both.intergenic.b..enhancers.b..NA.b. + FIGO_gr + Age	full_table	#chr3.194293260.194294737.both.intergenic.b..enhancers.b..NA.b.	0.188105	[0.036-0.99]	0.0486856	0.035726	0.990415	25	12	NA	0.916667	0.807692	0.717835	0.786567
Microinvasion_or_ni_implants ~ chr2.232253149.232253609.minus.intergenic.b..NA.b. + FIGO_gr + Age	full_table	#chr2.232253149.232253609.minus.intergenic.b..NA.b.	0.0440393	[0.002-0.983]	0.0487565	0.00197278	0.98311	25	12	NA	0.929487	0.75641	0.769563	0.762677
Microinvasion_or_ni_implants ~ chr9.116262291.116262291.minus.1to5kb.p..introns.p..RGS3.p. + FIGO_gr + Age	full_table	#chr9.116262291.116262291.minus.1to5kb.p..introns.p..RGS3.p.	0.0101801	[0-0.985]	0.049248	0.000105214	0.984998	25	12	NA	0.942308	0.820513	0.813726	0.814361
Microinvasion_or_ni_implants ~ chr2.105759352.105759884.plus.intergenic.b..NA.b. + FIGO_gr + Age	full_table	#chr2.105759352.105759884.plus.intergenic.b..NA.b.	0.0452998	[0.002-0.99]	0.0492882	0.00207191	0.990426	25	12	NA	0.929487	0.75641	0.785979	0.800033
Microinvasion_or_ni_implants ~ chr7.47092529.47092529.plus.intergenic.b..lncrna.m..NA.b..AC004870.3.m. + FIGO_gr + Age	full_table	FIGO_gr:3040	50.1405	[1.338-1878.748]	0.0341902	1.33816	1878.75	25	12	NA	0.910256	0.769231	0.756769	0.758734
Microinvasion_or_ni_implants ~ chr7.47092529.47092529.plus.intergenic.b..lncrna.m..NA.b..AC004870.3.m. + FIGO_gr + Age	full_table	#chr7.47092529.47092529.plus.intergenic.b..lncrna.m..NA.b..AC004870.3.m.	0.0609475	[0.004-0.995]	0.0495266	0.00373447	0.994679	25	12	NA	0.910256	0.769231	0.756769	0.758734
Microinvasion_or_ni_implants ~ chr2.36824259.36824259.minus.1to5kb.m..introns.m..FEZ2.m. + FIGO_gr + Age	full_table	FIGO_gr:3040	38.2191	[1.02-1431.956]	0.0487561	1.02007	1431.96	25	12	NA	0.929487	0.75	0.764447	0.740887
Microinvasion_or_ni_implants ~ chr2.36824259.36824259.minus.1to5kb.m..introns.m..FEZ2.m. + FIGO_gr + Age	full_table	#chr2.36824259.36824259.minus.1to5kb.m..introns.m..FEZ2.m.	16.2171	[1.005-261.672]	0.0495861	1.00506	261.672	25	12	NA	0.929487	0.75	0.764447	0.740887
Microinvasion_or_ni_implants ~ chr9.139889789.139892531.plus.introns.m..intronexonboundaries.m..promoters.m..enhancers.b..1to5kb.m..CLIC3.m..NA.b. + FIGO_gr + Age	full_table	FIGO_gr:3040	89.1696	[1.073-7408.304]	0.0464422	1.07329	7408.3	25	12	NA	0.903846	0.782051	0.790101	0.796787
Microinvasion_or_ni_implants ~ chr9.139889789.139892531.plus.introns.m..intronexonboundaries.m..promoters.m..enhancers.b..1to5kb.m..CLIC3.m..NA.b. + FIGO_gr + Age	full_table	#chr9.139889789.139892531.plus.introns.m..intronexonboundaries.m..promoters.m..enhancers.b..1to5kb.m..CLIC3.m..NA.b.	0.0932773	[0.009-0.996]	0.0495973	0.00873685	0.995859	25	12	NA	0.903846	0.782051	0.790101	0.796787
Microinvasion_or_ni_implants ~ chr15.40346773.40347163.both.enhancers.b..introns.p..lncrna.p..NA.b..SRP14.DT.p..SRP14.AS1.p. + FIGO_gr + Age	full_table	#chr15.40346773.40347163.both.enhancers.b..introns.p..lncrna.p..NA.b..SRP14.DT.p..SRP14.AS1.p.	0.0998799	[0.01-0.997]	0.0496587	0.0100089	0.996718	25	12	NA	0.923077	0.858974	0.763201	0.862206
