# Supplementary material for: The Diversity of Methylation Patterns in Serous Borderline Ovarian Tumors and Serous Ovarian Carcinomas
Source: Cancers (Basel). 2024 Oct 18;16(20):3524. doi: 10.3390/cancers16203524 (PMC11505613; doi:10.3390/cancers16203524)
Supplement: Supplementary file 1 [file cancers-16-03524-s001.zip › Reg.analyses.lrm.hgOvCa.p.val.0.005.xlsx]

## Sheet: Matching.multivar&univar.res
Formula	Data	Factor	HR/OR	95%.CI	p-value	Lower.0.95.CI	Upper.0.95.CI	N	Events.no.	Best_time	AUC.Multivariable_original_model	AUC.Univariable_original_model	AUC.Multivariable_bootstrapped_model	AUC.Univariable_bootstrapped_model
CR ~ chr16.880831.880831.minus.intergenic.b..NA.b. + FIGO_gr + RT_gr	Therapy=='TP'	#chr16.880831.880831.minus.intergenic.b..NA.b.	5.13670348940173	[2.207-11.957]	0.000146993	2.20674565382268	11.9568481724773	77	55	NA	0.865289	0.821488	0.767848	0.830765
CR ~ chr17.1131424.1131781.minus.intergenic.b..ABR.m.NA.p. + FIGO_gr + RT_gr	full_table	#chr17.1131424.1131781.minus.intergenic.b..ABR.m.NA.p.	7.8584034869859	[2.566-24.063]	0.000305525	2.56632667091701	24.0633844724865	95	64	NA	0.832157	0.776714	0.751777	0.757237
CR ~ chr16.880831.880831.minus.intergenic.b..NA.b. + FIGO_gr + RT_gr	full_table	#chr16.880831.880831.minus.intergenic.b..NA.b.	3.3964340062798	[1.72-6.707]	0.00042847	1.71991032362802	6.7071892066326	95	64	NA	0.809476	0.733871	0.770733	0.759986
CR ~ chr11.112831728.112832249.minus.promoters.p..introns.m..intronexonboundaries.m..lncrna.m..5UTRs.p..exons.p..firstexons.p..exons.m..NCAM1.p..NA.m..RP11.629G13.1.m. + FIGO_gr + RT_gr	full_table	#chr11.112831728.112832249.minus.promoters.p..introns.m..intronexonboundaries.m..lncrna.m..5UTRs.p..exons.p..firstexons.p..exons.m..NCAM1.p..NA.m..RP11.629G13.1.m.	4.77261698874356	[1.975-11.535]	0.00051842	1.97465363885974	11.5351231593185	95	64	NA	0.823589	0.74748	0.780125	0.770541
CR ~ chr7.157258854.157259343.minus.intergenic.b..lncrna.p..NA.b..AC006372.4.p. + FIGO_gr + RT_gr	full_table	#chr7.157258854.157259343.minus.intergenic.b..lncrna.p..NA.b..AC006372.4.p.	5.54169772337821	[2.104-14.596]	0.000529275	2.10409824905741	14.5955226525439	95	64	NA	0.825101	0.732359	0.724286	0.723624
PS ~ chr22.39240094.39240424.plus.promoters.m..intronexonboundaries.m..NPTXR.m. + FIGO_gr + RT_gr	full_table	#chr22.39240094.39240424.plus.promoters.m..intronexonboundaries.m..NPTXR.m.	4.04318764590309	[1.81-9.03]	0.000655346	1.81033583743755	9.03001863075436	95	53	NA	0.834681	0.716981	0.815843	0.714708
PS ~ chr22.39240094.39240424.plus.promoters.m..intronexonboundaries.m..NPTXR.m. + FIGO_gr + RT_gr	full_table	RT_gr:34	0.042469692489563	[0.006-0.294]	0.00136355	0.00614341141282609	0.29359498476569	95	53	NA	0.834681	0.716981	0.815843	0.714708
CR ~ chr1.21011688.21012066.both.promoters.m..introns.m..intronexonboundaries.m..KIF17.m. + FIGO_gr + RT_gr	full_table	#chr1.21011688.21012066.both.promoters.m..introns.m..intronexonboundaries.m..KIF17.m.	0.185172369313838	[0.07-0.489]	0.000669201	0.0700853681989096	0.489243436090472	95	64	NA	0.81754	0.730847	0.787736	0.756397
CR ~ chr14.95982881.95983383.plus.intergenic.b..NA.b. + FIGO_gr + RT_gr	full_table	#chr14.95982881.95983383.plus.intergenic.b..NA.b.	3.81215991529856	[1.763-8.245]	0.000673694	1.76261133953108	8.24490509840662	95	64	NA	0.814516	0.721774	0.762984	0.730836
CR ~ chr1.21011807.21012066.plus.promoters.m..introns.m..intronexonboundaries.m..KIF17.m. + FIGO_gr + RT_gr	full_table	#chr1.21011807.21012066.plus.promoters.m..introns.m..intronexonboundaries.m..KIF17.m.	0.167161243241788	[0.059-0.472]	0.000736202	0.0591704690044762	0.472243700485563	95	64	NA	0.821573	0.735383	0.774521	0.751913
CR ~ chr7.157258677.157259343.both.intergenic.b..lncrna.p..NA.b..AC006372.4.p. + FIGO_gr + RT_gr	full_table	#chr7.157258677.157259343.both.intergenic.b..lncrna.p..NA.b..AC006372.4.p.	4.90847634539965	[1.948-12.369]	0.000741589	1.94779896007067	12.3694182650522	95	64	NA	0.816532	0.721774	0.750244	0.722593
CR ~ chr11.112831728.112832249.minus.promoters.p..introns.m..intronexonboundaries.m..lncrna.m..5UTRs.p..exons.p..firstexons.p..exons.m..NCAM1.p..NA.m..RP11.629G13.1.m. + FIGO_gr + RT_gr	Therapy=='TP'	#chr11.112831728.112832249.minus.promoters.p..introns.m..intronexonboundaries.m..lncrna.m..5UTRs.p..exons.p..firstexons.p..exons.m..NCAM1.p..NA.m..RP11.629G13.1.m.	6.0406013807934	[2.121-17.2]	0.000755377	2.12143298097453	17.2001026517845	77	55	NA	0.846281	0.771901	0.766189	0.784826
CR ~ chr19.29704201.29704310.both.promoters.m..intronexonboundaries.m..lncrna.p..UQCRFS1.m..CTB.32O4.2.p. + FIGO_gr + RT_gr	full_table	#chr19.29704201.29704310.both.promoters.m..intronexonboundaries.m..lncrna.p..UQCRFS1.m..CTB.32O4.2.p.	4.1474888415222	[1.809-9.51]	0.000780707	1.8087222116852	9.51039555959462	95	64	NA	0.808468	0.717238	0.738236	0.734496
CR ~ chr1.21010856.21012066.plus.introns.m..promoters.m..intronexonboundaries.m..KIF17.m. + FIGO_gr + RT_gr	full_table	#chr1.21010856.21012066.plus.introns.m..promoters.m..intronexonboundaries.m..KIF17.m.	0.17420845051877	[0.063-0.485]	0.000829485	0.0625350978772194	0.485304817012309	95	64	NA	0.817036	0.733367	0.759318	0.728346
PS ~ chr1.160492861.160492991.plus.introns.m..intronexonboundaries.m..5UTRs.m..exons.m..firstexons.m..SLAMF6.m. + FIGO_gr + RT_gr	full_table	#chr1.160492861.160492991.plus.introns.m..intronexonboundaries.m..5UTRs.m..exons.m..firstexons.m..SLAMF6.m.	4.67185774813625	[1.882-11.599]	0.00089184	1.88178410884229	11.5987029097874	95	53	NA	0.819856	0.730907	0.740991	0.735345
PS ~ chr1.160492861.160492991.plus.introns.m..intronexonboundaries.m..5UTRs.m..exons.m..firstexons.m..SLAMF6.m. + FIGO_gr + RT_gr	full_table	RT_gr:34	0.0605854064931179	[0.011-0.34]	0.00145157	0.0107874706448814	0.340264330793616	95	53	NA	0.819856	0.730907	0.740991	0.735345
CR ~ chr7.33101355.33103354.both.1to5kb.p..introns.m..promoters.p..5UTRs.m..exons.m..firstexons.m..intronexonboundaries.m..promoters.m..NA.p..NT5C3A.m. + FIGO_gr + RT_gr	full_table	#chr7.33101355.33103354.both.1to5kb.p..introns.m..promoters.p..5UTRs.m..exons.m..firstexons.m..intronexonboundaries.m..promoters.m..NA.p..NT5C3A.m.	3.38299072888904	[1.637-6.989]	0.00099469	1.63747843822463	6.98917677606649	95	64	NA	0.807964	0.71119	0.745736	0.71313
CR ~ chr11.125772215.125774082.both.1to5kb.p..introns.m..intronexonboundaries.m..5UTRs.m..exons.m..firstexons.m..promoters.m..lncrna.m..promoters.p..DDX25.p..PUS3.m..RP11.680F20.9.m. + FIGO_gr + RT_gr	full_table	#chr11.125772215.125774082.both.1to5kb.p..introns.m..intronexonboundaries.m..5UTRs.m..exons.m..firstexons.m..promoters.m..lncrna.m..promoters.p..DDX25.p..PUS3.m..RP11.680F20.9.m.	3.04163825712685	[1.567-5.903]	0.00100868	1.56725759255132	5.90302661871759	95	64	NA	0.794355	0.726815	0.718638	0.716578
CR ~ chr11.125772215.125772649.minus.1to5kb.p..introns.m..DDX25.p..PUS3.m. + FIGO_gr + RT_gr	full_table	#chr11.125772215.125772649.minus.1to5kb.p..introns.m..DDX25.p..PUS3.m.	3.581784246379	[1.672-7.673]	0.00102966	1.67198662814452	7.67301494620559	95	64	NA	0.784274	0.712702	0.724373	0.710953
CR ~ chr11.125772215.125772649.minus.1to5kb.p..introns.m..DDX25.p..PUS3.m. + FIGO_gr + RT_gr	full_table	RT_gr:34	0.0224468740486108	[0.002-0.312]	0.0046741	0.00161703550853129	0.311596221539898	95	64	NA	0.784274	0.712702	0.724373	0.710953
PS ~ chr4.129730473.129733028.minus.promoters.p..1to5kb.p..5UTRs.p..exons.p..firstexons.p..introns.p..JADE1.p. + FIGO_gr + RT_gr	TP53.accumulation=='1'	#chr4.129730473.129733028.minus.promoters.p..1to5kb.p..5UTRs.p..exons.p..firstexons.p..introns.p..JADE1.p.	12.1594807009547	[2.729-54.175]	0.00104918	2.72916553916374	54.1751567631896	62	36	NA	0.875	0.840812	0.751381	0.796808
CR ~ chr11.125772215.125774082.minus.1to5kb.p..introns.m..5UTRs.m..exons.m..firstexons.m..intronexonboundaries.m..promoters.m..lncrna.m..promoters.p..DDX25.p..PUS3.m..RP11.680F20.9.m. + FIGO_gr + RT_gr	full_table	#chr11.125772215.125774082.minus.1to5kb.p..introns.m..5UTRs.m..exons.m..firstexons.m..intronexonboundaries.m..promoters.m..lncrna.m..promoters.p..DDX25.p..PUS3.m..RP11.680F20.9.m.	3.18472808463444	[1.592-6.372]	0.00106286	1.59167028346821	6.37223241421528	95	64	NA	0.789819	0.727823	0.712213	0.714253
CR ~ chr15.45670478.45671347.minus.promoters.p..5UTRs.m..exons.m..firstexons.m..introns.m..promoters.m..intronexonboundaries.m..cds.p..exons.p..firstexons.p..NA.p..GATM.m. + FIGO_gr + RT_gr	full_table	#chr15.45670478.45671347.minus.promoters.p..5UTRs.m..exons.m..firstexons.m..introns.m..promoters.m..intronexonboundaries.m..cds.p..exons.p..firstexons.p..NA.p..GATM.m.	2.22268481777259	[1.376-3.59]	0.00109736	1.37595944730016	3.5904603212329	95	64	NA	0.803427	0.71119	0.779486	0.729833
CR ~ chr6.167040925.167041530.plus.promoters.m..introns.m..intronexonboundaries.m..RPS6KA2.m. + FIGO_gr + RT_gr	full_table	#chr6.167040925.167041530.plus.promoters.m..introns.m..intronexonboundaries.m..RPS6KA2.m.	3.74145847865821	[1.692-8.273]	0.00111884	1.69197628907452	8.27346791909258	95	64	NA	0.821573	0.731351	0.728853	0.726027
CR ~ chr1.2431385.2436214.both.introns.p..cds.p..exons.p..intronexonboundaries.p..3UTRs.p..5UTRs.p..PLCH2.p. + FIGO_gr + RT_gr	full_table	#chr1.2431385.2436214.both.introns.p..cds.p..exons.p..intronexonboundaries.p..3UTRs.p..5UTRs.p..PLCH2.p.	3.65236642643883	[1.674-7.971]	0.00114039	1.67363779736629	7.97053014336176	95	64	NA	0.808972	0.740927	0.720869	0.746824
CR ~ chr10.43762670.43763345.both.promoters.m..RASGEF1A.m. + FIGO_gr + RT_gr	Therapy=='TP'	#chr10.43762670.43763345.both.promoters.m..RASGEF1A.m.	4.30659196435095	[1.786-10.385]	0.00114929	1.78586764403017	10.3852793399391	77	55	NA	0.821488	0.802479	0.744559	0.802228
CR ~ chr6.160147226.160148339.plus.promoters.p..1to5kb.p..5UTRs.p..exons.p..firstexons.p..introns.p..intronexonboundaries.p..WTAP.p. + FIGO_gr + RT_gr	full_table	#chr6.160147226.160148339.plus.promoters.p..1to5kb.p..5UTRs.p..exons.p..firstexons.p..introns.p..intronexonboundaries.p..WTAP.p.	4.26702234376472	[1.777-10.245]	0.00116796	1.77713144684424	10.2454321623307	95	64	NA	0.822581	0.724294	0.781873	0.756188
CR ~ chr9.139971429.139971854.minus.promoters.p..1to5kb.p..UAP1L1.p. + FIGO_gr + RT_gr	full_table	#chr9.139971429.139971854.minus.promoters.p..1to5kb.p..UAP1L1.p.	5.04887594654831	[1.898-13.434]	0.0011835	1.89752568326296	13.4338884308538	95	64	NA	0.806956	0.717742	0.717434	0.713607
CR ~ chr14.81421297.81422160.both.promoters.p..introns.m..5UTRs.p..exons.p..firstexons.p..cds.p..TSHR.p..CEP128.m. + FIGO_gr + RT_gr	Therapy=='TP'	#chr14.81421297.81422160.both.promoters.p..introns.m..5UTRs.p..exons.p..firstexons.p..cds.p..TSHR.p..CEP128.m.	5.29375599022042	[1.933-14.496]	0.00118433	1.93327853825344	14.4955069481669	77	55	NA	0.820661	0.736364	0.713927	0.725851
PS ~ chr10.21682984.21683123.plus.intergenic.b..NA.b. + FIGO_gr + RT_gr	full_table	#chr10.21682984.21683123.plus.intergenic.b..NA.b.	0.223403433105058	[0.09-0.554]	0.00121769	0.0900937149924595	0.553968652833369	95	53	NA	0.848158	0.739892	0.791189	0.788779
PS ~ chr10.21682984.21683123.plus.intergenic.b..NA.b. + FIGO_gr + RT_gr	full_table	RT_gr:34	0.0714351689719546	[0.012-0.412]	0.00317788	0.0123733253139513	0.412418103991651	95	53	NA	0.848158	0.739892	0.791189	0.788779
CR ~ chr7.158243369.158243369.minus.introns.m..PTPRN2.m. + FIGO_gr + RT_gr	full_table	#chr7.158243369.158243369.minus.introns.m..PTPRN2.m.	4.41906917362446	[1.795-10.881]	0.00122934	1.794680316303	10.8811425544052	95	64	NA	0.785282	0.727823	0.707854	0.719226
CR ~ chr7.33101355.33103354.both.1to5kb.p..introns.m..promoters.p..5UTRs.m..exons.m..firstexons.m..intronexonboundaries.m..promoters.m..NA.p..NT5C3A.m. + FIGO_gr + RT_gr	Therapy=='TP'	#chr7.33101355.33103354.both.1to5kb.p..introns.m..promoters.p..5UTRs.m..exons.m..firstexons.m..intronexonboundaries.m..promoters.m..NA.p..NT5C3A.m.	4.61401707170655	[1.824-11.67]	0.00123936	1.82422553964322	11.6702420152298	77	55	NA	0.828099	0.728099	0.816655	0.74739
CR ~ chr17.40897270.40897723.both.promoters.m..1to5kb.m..intronexonboundaries.m..EZH1.m..NA.m. + FIGO_gr + RT_gr	full_table	#chr17.40897270.40897723.both.promoters.m..1to5kb.m..intronexonboundaries.m..EZH1.m..NA.m.	2.6190255842483	[1.456-4.711]	0.00130679	1.45609223228057	4.71075585658744	95	64	NA	0.80746	0.722278	0.709459	0.703554
CR ~ chr6.160147226.160148797.both.promoters.p..1to5kb.p..5UTRs.p..exons.p..firstexons.p..introns.p..intronexonboundaries.p..WTAP.p. + FIGO_gr + RT_gr	full_table	#chr6.160147226.160148797.both.promoters.p..1to5kb.p..5UTRs.p..exons.p..firstexons.p..introns.p..intronexonboundaries.p..WTAP.p.	4.25755618879848	[1.756-10.32]	0.00134158	1.75647277948505	10.3199918111401	95	64	NA	0.81502	0.72127	0.758239	0.751789
CR ~ chr10.43762670.43763243.plus.promoters.m..RASGEF1A.m. + FIGO_gr + RT_gr	Therapy=='TP'	#chr10.43762670.43763243.plus.promoters.m..RASGEF1A.m.	4.48397616451239	[1.784-11.268]	0.00141456	1.78436778443559	11.2678800969694	77	55	NA	0.82314	0.786777	0.785342	0.810718
CR ~ chr10.7714926.7714926.plus.intergenic.b..NA.b. + FIGO_gr + RT_gr	full_table	#chr10.7714926.7714926.plus.intergenic.b..NA.b.	3.49569209695688	[1.62-7.543]	0.00142503	1.62007802145983	7.54276218482095	95	64	NA	0.797883	0.71875	0.702558	0.722216
CR ~ chr8.75261222.75263248.both.1to5kb.p..lncrna.m..promoters.p..5UTRs.p..exons.p..firstexons.p..cds.p..introns.p..GDAP1.p..CTD.2320G14.2.m. + FIGO_gr + RT_gr	Therapy=='TP'	#chr8.75261222.75263248.both.1to5kb.p..lncrna.m..promoters.p..5UTRs.p..exons.p..firstexons.p..cds.p..introns.p..GDAP1.p..CTD.2320G14.2.m.	6.00624424582106	[1.994-18.095]	0.00144142	1.99368330861471	18.0946340798353	77	55	NA	0.840496	0.771901	0.762327	0.734562
CR ~ chr8.75261222.75263248.minus.1to5kb.p..lncrna.m..promoters.p..introns.p..GDAP1.p..CTD.2320G14.2.m. + FIGO_gr + RT_gr	Therapy=='TP'	#chr8.75261222.75263248.minus.1to5kb.p..lncrna.m..promoters.p..introns.p..GDAP1.p..CTD.2320G14.2.m.	5.08616400284019	[1.869-13.841]	0.00145041	1.86904084844175	13.840823374917	77	55	NA	0.839669	0.772727	0.757527	0.765958
CR ~ chr17.1131424.1131781.minus.intergenic.b..ABR.m.NA.p. + FIGO_gr + RT_gr	Therapy=='TP'	#chr17.1131424.1131781.minus.intergenic.b..ABR.m.NA.p.	8.2285372754875	[2.247-30.128]	0.00145829	2.24740225124416	30.1275953855629	77	55	NA	0.830579	0.77438	0.739183	0.781663
CR ~ chr1.165324679.165326327.plus.introns.m..intronexonboundaries.m..promoters.m..5UTRs.m..exons.m..firstexons.m..LMX1A.m. + FIGO_gr + RT_gr	Therapy=='TP'	#chr1.165324679.165326327.plus.introns.m..intronexonboundaries.m..promoters.m..5UTRs.m..exons.m..firstexons.m..LMX1A.m.	6.75792962805891	[2.069-22.071]	0.00155563	2.06918448356256	22.0713103256826	77	55	NA	0.810744	0.735537	0.706565	0.725782
CR ~ chr19.35784467.35784467.plus.enhancers.b..introns.p..NA.b..MAG.p. + FIGO_gr + RT_gr	Therapy=='TP'	#chr19.35784467.35784467.plus.enhancers.b..introns.p..NA.b..MAG.p.	5.12988929377691	[1.858-14.161]	0.00159943	1.85830402327891	14.1611726804389	77	55	NA	0.82314	0.744628	0.730394	0.709929
CR ~ chr9.133779382.133779382.minus.exons.m..3UTRs.m..FIBCD1.m. + FIGO_gr + RT_gr	Therapy=='TP'	#chr9.133779382.133779382.minus.exons.m..3UTRs.m..FIBCD1.m.	4.96019806279369	[1.832-13.433]	0.00162996	1.83155377755842	13.4331653941063	77	55	NA	0.815702	0.76281	0.733437	0.78084
PS ~ chr4.129730473.129733887.both.promoters.p..1to5kb.p..5UTRs.p..exons.p..firstexons.p..introns.p..enhancers.b..JADE1.p..NA.b. + FIGO_gr + RT_gr	TP53.accumulation=='1'	#chr4.129730473.129733887.both.promoters.p..1to5kb.p..5UTRs.p..exons.p..firstexons.p..introns.p..enhancers.b..JADE1.p..NA.b.	9.50038770682945	[2.338-38.598]	0.00164609	2.33840077637773	38.5979031019174	62	36	NA	0.857906	0.82265	0.752497	0.832449
CR ~ chr17.40896484.40897514.both.1to5kb.m..introns.m..intronexonboundaries.m..promoters.m..NA.m..EZH1.m. + FIGO_gr + RT_gr	full_table	#chr17.40896484.40897514.both.1to5kb.m..introns.m..intronexonboundaries.m..promoters.m..NA.m..EZH1.m.	2.39973438389574	[1.391-4.14]	0.00165757	1.39088167313588	4.14034150027144	95	64	NA	0.805948	0.746976	0.74248	0.73381
CR ~ chr8.75261222.75263248.minus.1to5kb.p..lncrna.m..promoters.p..introns.p..GDAP1.p..CTD.2320G14.2.m. + FIGO_gr + RT_gr	full_table	#chr8.75261222.75263248.minus.1to5kb.p..lncrna.m..promoters.p..introns.p..GDAP1.p..CTD.2320G14.2.m.	3.81148265150487	[1.655-8.78]	0.00167503	1.65451269338987	8.78047056439197	95	64	NA	0.799899	0.719758	0.74943	0.747124
CR ~ chr7.158243369.158243632.both.introns.m..enhancers.b..PTPRN2.m..NA.b. + FIGO_gr + RT_gr	full_table	#chr7.158243369.158243632.both.introns.m..enhancers.b..PTPRN2.m..NA.b.	4.15133536292022	[1.708-10.088]	0.00167826	1.70828180104042	10.0882566827885	95	64	NA	0.787298	0.722278	0.736153	0.753388
CR ~ chr8.104153148.104153829.plus.cds.p..exons.p..firstexons.p..introns.m..promoters.m..introns.p..intronexonboundaries.m..BAALC.p..BAALC.AS2.m. + FIGO_gr + RT_gr	Therapy=='TP'	#chr8.104153148.104153829.plus.cds.p..exons.p..firstexons.p..introns.m..promoters.m..introns.p..intronexonboundaries.m..BAALC.p..BAALC.AS2.m.	5.83869775625525	[1.939-17.582]	0.00170532	1.93898654851907	17.5815513083044	77	55	NA	0.81157	0.719008	0.7262	0.771619
CR ~ chr14.81421322.81422160.plus.promoters.p..introns.m..cds.p..exons.p..firstexons.p..TSHR.p..CEP128.m. + FIGO_gr + RT_gr	Therapy=='TP'	#chr14.81421322.81422160.plus.promoters.p..introns.m..cds.p..exons.p..firstexons.p..TSHR.p..CEP128.m.	4.53259645394622	[1.761-11.665]	0.00172692	1.76124766494024	11.664702825893	77	55	NA	0.818182	0.726446	0.729511	0.751241
CR ~ chr14.81421297.81422098.minus.promoters.p..introns.m..5UTRs.p..exons.p..firstexons.p..cds.p..TSHR.p..CEP128.m. + FIGO_gr + RT_gr	Therapy=='TP'	#chr14.81421297.81422098.minus.promoters.p..introns.m..5UTRs.p..exons.p..firstexons.p..cds.p..TSHR.p..CEP128.m.	5.16798487889726	[1.846-14.467]	0.00176446	1.84610822057689	14.4672275497288	77	55	NA	0.81405	0.738843	0.740205	0.731863
CR ~ chr1.165324679.165326455.both.introns.m..intronexonboundaries.m..5UTRs.m..exons.m..firstexons.m..promoters.m..LMX1A.m. + FIGO_gr + RT_gr	Therapy=='TP'	#chr1.165324679.165326455.both.introns.m..intronexonboundaries.m..5UTRs.m..exons.m..firstexons.m..promoters.m..LMX1A.m.	5.83787633997855	[1.923-17.722]	0.00184464	1.92309292451925	17.7218686244198	77	55	NA	0.810744	0.738843	0.77361	0.785266
CR ~ chr19.35772657.35773474.plus.promoters.p..5UTRs.p..exons.p..firstexons.p..HAMP.p. + FIGO_gr + RT_gr	full_table	#chr19.35772657.35773474.plus.promoters.p..5UTRs.p..exons.p..firstexons.p..HAMP.p.	2.5736493777006	[1.419-4.668]	0.00185812	1.41900517913828	4.66782730374602	95	64	NA	0.799899	0.735887	0.738019	0.70247
CR ~ chr4.1408936.1409557.both.intergenic.b..NA.b. + FIGO_gr + RT_gr	Therapy=='TP'	#chr4.1408936.1409557.both.intergenic.b..NA.b.	3.84667783437472	[1.646-8.99]	0.00186912	1.64586893955377	8.99034546789705	77	55	NA	0.812397	0.761983	0.720706	0.771324
PS ~ chr17.1131424.1131781.minus.intergenic.b..ABR.m.NA.p. + FIGO_gr + RT_gr	full_table	RT_gr:34	0.0574439936249311	[0.01-0.337]	0.00153913	0.00980473089325545	0.336553082334062	95	53	NA	0.815364	0.707098	0.731991	0.721457
PS ~ chr17.1131424.1131781.minus.intergenic.b..ABR.m.NA.p. + FIGO_gr + RT_gr	full_table	#chr17.1131424.1131781.minus.intergenic.b..ABR.m.NA.p.	3.66955414253202	[1.617-8.327]	0.0018725	1.61720050509296	8.32650469905697	95	53	NA	0.815364	0.707098	0.731991	0.721457
CR ~ chr8.104152588.104153829.both.promoters.p..introns.m..cds.p..exons.p..firstexons.p..promoters.m..introns.p..intronexonboundaries.m..BAALC.p..BAALC.AS2.m. + FIGO_gr + RT_gr	Therapy=='TP'	#chr8.104152588.104153829.both.promoters.p..introns.m..cds.p..exons.p..firstexons.p..promoters.m..introns.p..intronexonboundaries.m..BAALC.p..BAALC.AS2.m.	5.01459421451921	[1.814-13.86]	0.00188169	1.81426185836013	13.8602677559559	77	55	NA	0.818182	0.726446	0.7295	0.743361
CR ~ chr6.166796706.166797748.both.promoters.m..lncrna.p..1to5kb.m..MPC1.m..RP1.168L15.5.p. + FIGO_gr + RT_gr	full_table	#chr6.166796706.166797748.both.promoters.m..lncrna.p..1to5kb.m..MPC1.m..RP1.168L15.5.p.	3.61294492954335	[1.607-8.121]	0.00188229	1.60727345860989	8.1214375774006	95	64	NA	0.810484	0.733871	0.742395	0.742479
CR ~ chr19.35772657.35773718.both.promoters.p..5UTRs.p..exons.p..firstexons.p..introns.p..HAMP.p. + FIGO_gr + RT_gr	full_table	#chr19.35772657.35773718.both.promoters.p..5UTRs.p..exons.p..firstexons.p..introns.p..HAMP.p.	2.51952530149947	[1.406-4.515]	0.00190454	1.4059606266013	4.51506793632007	95	64	NA	0.793851	0.721774	0.756205	0.749364
PS ~ chr7.5552734.5553982.both.promoters.p..introns.m..intronexonboundaries.m..5UTRs.m..exons.m..firstexons.m..promoters.m..exons.p..firstexons.p..introns.p..NA.p..FBXL18.m. + FIGO_gr + RT_gr	full_table	#chr7.5552734.5553982.both.promoters.p..introns.m..intronexonboundaries.m..5UTRs.m..exons.m..firstexons.m..promoters.m..exons.p..firstexons.p..introns.p..NA.p..FBXL18.m.	3.68498361343661	[1.617-8.398]	0.00191505	1.61685999706676	8.39844158178878	95	53	NA	0.825247	0.716532	0.779995	0.737889
PS ~ chr7.5552734.5553982.both.promoters.p..introns.m..intronexonboundaries.m..5UTRs.m..exons.m..firstexons.m..promoters.m..exons.p..firstexons.p..introns.p..NA.p..FBXL18.m. + FIGO_gr + RT_gr	full_table	RT_gr:34	0.0591876300479114	[0.009-0.392]	0.00340262	0.00892546611701378	0.392492168449405	95	53	NA	0.825247	0.716532	0.779995	0.737889
CR ~ chr6.159420894.159421378.plus.cds.m..exons.m..firstexons.m..lncrna.p..promoters.m..intronexonboundaries.m..RSPH3.m..RP1.111C20.4.p. + FIGO_gr + RT_gr	full_table	#chr6.159420894.159421378.plus.cds.m..exons.m..firstexons.m..lncrna.p..promoters.m..intronexonboundaries.m..RSPH3.m..RP1.111C20.4.p.	3.86819599356187	[1.645-9.094]	0.00192337	1.64542449194691	9.09366568799735	95	64	NA	0.792339	0.719254	0.73397	0.722566
CR ~ chr6.166796700.166797748.both.promoters.m..intronexonboundaries.m..lncrna.p..1to5kb.m..MPC1.m..RP1.168L15.5.p. + FIGO_gr + RT_gr	full_table	#chr6.166796700.166797748.both.promoters.m..intronexonboundaries.m..lncrna.p..1to5kb.m..MPC1.m..RP1.168L15.5.p.	3.53066460980642	[1.591-7.835]	0.00192504	1.59094002104177	7.83536300681959	95	64	NA	0.811492	0.732863	0.772235	0.770867
PS ~ chr12.113573222.113574084.both.cds.m..exons.m..firstexons.m..intronexonboundaries.m..5UTRs.m..promoters.m..introns.m..RASAL1.m. + FIGO_gr + RT_gr	full_table	#chr12.113573222.113574084.both.cds.m..exons.m..firstexons.m..intronexonboundaries.m..5UTRs.m..promoters.m..introns.m..RASAL1.m.	3.55054478535476	[1.592-7.917]	0.0019572	1.59221933283544	7.91748222926068	95	53	NA	0.816262	0.714735	0.757948	0.730848
PS ~ chr12.113573222.113574084.both.cds.m..exons.m..firstexons.m..intronexonboundaries.m..5UTRs.m..promoters.m..introns.m..RASAL1.m. + FIGO_gr + RT_gr	full_table	RT_gr:34	0.0637317820896473	[0.011-0.383]	0.00262111	0.0106062090266945	0.382958702595753	95	53	NA	0.816262	0.714735	0.757948	0.730848
CR ~ chr4.1408936.1409543.plus.intergenic.b..NA.b. + FIGO_gr + RT_gr	Therapy=='TP'	#chr4.1408936.1409543.plus.intergenic.b..NA.b.	3.32499166969923	[1.554-7.113]	0.00195819	1.5542571335664	7.11308918248371	77	55	NA	0.813223	0.765289	0.739572	0.771672
CR ~ chr14.95981689.95983383.both.enhancers.b..intergenic.b..NA.b. + FIGO_gr + RT_gr	full_table	#chr14.95981689.95983383.both.enhancers.b..intergenic.b..NA.b.	4.13233672092144	[1.682-10.154]	0.00198064	1.68167599367398	10.1542787310468	95	64	NA	0.801915	0.706149	0.707448	0.713767
CR ~ chr19.35784467.35784467.plus.enhancers.b..introns.p..NA.b..MAG.p. + FIGO_gr + RT_gr	full_table	#chr19.35784467.35784467.plus.enhancers.b..introns.p..NA.b..MAG.p.	3.76282110447078	[1.625-8.714]	0.00198366	1.62475381775775	8.71444184928317	95	64	NA	0.800907	0.711694	0.755936	0.721047
CR ~ chr6.166796752.166797748.minus.promoters.m..lncrna.p..1to5kb.m..MPC1.m..RP1.168L15.5.p. + FIGO_gr + RT_gr	full_table	#chr6.166796752.166797748.minus.promoters.m..lncrna.p..1to5kb.m..MPC1.m..RP1.168L15.5.p.	3.58651724012947	[1.596-8.058]	0.00198544	1.59633770238586	8.05788517963394	95	64	NA	0.810484	0.71371	0.743225	0.711448
CR ~ chr7.22862404.22862621.both.5UTRs.m..exons.m..firstexons.m..intronexonboundaries.m..promoters.m..TOMM7.m. + FIGO_gr + RT_gr	full_table	#chr7.22862404.22862621.both.5UTRs.m..exons.m..firstexons.m..intronexonboundaries.m..promoters.m..TOMM7.m.	4.20550492359606	[1.691-10.462]	0.00200715	1.69057023005148	10.4617195713023	95	64	NA	0.810484	0.723286	0.754896	0.734298
CR ~ chr8.104151814.104153829.both.1to5kb.p..introns.m..promoters.p..cds.p..exons.p..firstexons.p..promoters.m..introns.p..intronexonboundaries.m..BAALC.p..BAALC.AS2.m. + FIGO_gr + RT_gr	Therapy=='TP'	#chr8.104151814.104153829.both.1to5kb.p..introns.m..promoters.p..cds.p..exons.p..firstexons.p..promoters.m..introns.p..intronexonboundaries.m..BAALC.p..BAALC.AS2.m.	4.8473248273078	[1.781-13.196]	0.0020082	1.78056979803811	13.1960892559921	77	55	NA	0.81157	0.727273	0.717625	0.728509
CR ~ chr8.74887167.74889068.plus.1to5kb.p..1to5kb.m..introns.p..TMEM70.p..ELOC.m. + FIGO_gr + RT_gr	full_table	#chr8.74887167.74889068.plus.1to5kb.p..1to5kb.m..introns.p..TMEM70.p..ELOC.m.	2.8863803953166	[1.471-5.664]	0.00205672	1.47093001102085	5.66389408336705	95	64	NA	0.796371	0.719254	0.736151	0.729645
CR ~ chr6.166796579.166797748.minus.promoters.m..intronexonboundaries.m..lncrna.p..1to5kb.m..MPC1.m..RP1.168L15.5.p. + FIGO_gr + RT_gr	full_table	#chr6.166796579.166797748.minus.promoters.m..intronexonboundaries.m..lncrna.p..1to5kb.m..MPC1.m..RP1.168L15.5.p.	3.65532540018644	[1.603-8.336]	0.00206045	1.60276844536394	8.33645297915395	95	64	NA	0.809476	0.719758	0.718559	0.70949
CR ~ chr15.62352174.62352459.both.promoters.p..introns.m..NA.p..VPS13C.m. + FIGO_gr + RT_gr	Therapy=='TP' & TP53.accumulation=='1'	#chr15.62352174.62352459.both.promoters.p..introns.m..NA.p..VPS13C.m.	15.6838538600869	[2.722-90.369]	0.00206744	2.72197639986798	90.3693624663657	49	36	NA	0.92735	0.873932	0.83512	0.844906
CR ~ chr15.45670068.45671155.both.promoters.p..5UTRs.m..exons.m..firstexons.m..introns.m..promoters.m..intronexonboundaries.m..5UTRs.p..exons.p..firstexons.p..cds.p..NA.p..GATM.m. + FIGO_gr + RT_gr	full_table	#chr15.45670068.45671155.both.promoters.p..5UTRs.m..exons.m..firstexons.m..introns.m..promoters.m..intronexonboundaries.m..5UTRs.p..exons.p..firstexons.p..cds.p..NA.p..GATM.m.	3.66569017837182	[1.604-8.378]	0.00206884	1.60389704858149	8.37789713229772	95	64	NA	0.799395	0.704637	0.723486	0.704036
CR ~ chr6.166100605.166100605.minus.intergenic.b..NA.b. + FIGO_gr + RT_gr	full_table	#chr6.166100605.166100605.minus.intergenic.b..NA.b.	4.54405641476432	[1.733-11.914]	0.00208241	1.7331669074533	11.9137104521003	95	64	NA	0.787802	0.723286	0.710516	0.72592
PS ~ chr19.12776902.12777903.both.promoters.p..1to5kb.p..introns.m..cds.m..exons.m..firstexons.m..intronexonboundaries.m..5UTRs.m..promoters.m..5UTRs.p..exons.p..firstexons.p..introns.p..WDR83.p..MAN2B1.m. + FIGO_gr + RT_gr	TP53.accumulation=='1'	#chr19.12776902.12777903.both.promoters.p..1to5kb.p..introns.m..cds.m..exons.m..firstexons.m..intronexonboundaries.m..5UTRs.m..promoters.m..5UTRs.p..exons.p..firstexons.p..introns.p..WDR83.p..MAN2B1.m.	9.40626015508253	[2.257-39.195]	0.00208314	2.25736676545806	39.1951062002721	62	36	NA	0.844017	0.79594	0.711978	0.826484
CR ~ chr15.90198226.90198882.both.introns.m..intronexonboundaries.m..promoters.m..KIF7.m. + FIGO_gr + RT_gr	full_table	#chr15.90198226.90198882.both.introns.m..intronexonboundaries.m..promoters.m..KIF7.m.	4.31552126769694	[1.696-10.983]	0.00215498	1.69570895574521	10.9828539554773	95	64	NA	0.80494	0.723286	0.742339	0.723903
CR ~ chr6.33181014.33181870.minus.intergenic.b..enhancers.b..NA.b. + FIGO_gr + RT_gr	full_table	#chr6.33181014.33181870.minus.intergenic.b..enhancers.b..NA.b.	4.32826806891799	[1.697-11.038]	0.00216	1.69714668523349	11.0384710051375	95	64	NA	0.797883	0.729839	0.712564	0.736403
CR ~ chr6.167040925.167042108.both.promoters.m..introns.m..intronexonboundaries.m..1to5kb.m..RPS6KA2.m. + FIGO_gr + RT_gr	full_table	#chr6.167040925.167042108.both.promoters.m..introns.m..intronexonboundaries.m..1to5kb.m..RPS6KA2.m.	3.97060135549251	[1.644-9.593]	0.00218438	1.64353241866494	9.59255500238054	95	64	NA	0.816532	0.737903	0.74207	0.740995
PS ~ chr19.12776902.12777852.both.promoters.p..1to5kb.p..introns.m..cds.m..exons.m..firstexons.m..intronexonboundaries.m..5UTRs.m..promoters.m..5UTRs.p..exons.p..firstexons.p..introns.p..WDR83.p..MAN2B1.m. + FIGO_gr + RT_gr	TP53.accumulation=='1'	#chr19.12776902.12777852.both.promoters.p..1to5kb.p..introns.m..cds.m..exons.m..firstexons.m..intronexonboundaries.m..5UTRs.m..promoters.m..5UTRs.p..exons.p..firstexons.p..introns.p..WDR83.p..MAN2B1.m.	8.765442545297	[2.186-35.151]	0.00218731	2.18582653499264	35.1505399833393	62	36	NA	0.846154	0.790598	0.815331	0.852666
PS ~ chr10.24564252.24564252.minus.promoters.p..introns.p..MIR603.p..KIAA1217.p. + FIGO_gr + RT_gr	full_table	#chr10.24564252.24564252.minus.promoters.p..introns.p..MIR603.p..KIAA1217.p.	0.308449729316416	[0.145-0.655]	0.0021941	0.145306103239303	0.654764207382831	95	53	NA	0.81761	0.709793	0.769325	0.718495
PS ~ chr10.24564252.24564252.minus.promoters.p..introns.p..MIR603.p..KIAA1217.p. + FIGO_gr + RT_gr	full_table	RT_gr:34	0.0601184937496551	[0.01-0.375]	0.00262548	0.00962951811535719	0.37532857277285	95	53	NA	0.81761	0.709793	0.769325	0.718495
CR ~ chr10.35415170.35416472.both.promoters.p..1to5kb.p..lncrna.m..5UTRs.p..exons.p..firstexons.p..introns.p..CREM.p..RP11.297A16.2.m. + FIGO_gr + RT_gr	full_table	#chr10.35415170.35416472.both.promoters.p..1to5kb.p..lncrna.m..5UTRs.p..exons.p..firstexons.p..introns.p..CREM.p..RP11.297A16.2.m.	2.95127393751374	[1.476-5.9]	0.00220063	1.4761683357172	5.90042317227735	95	64	NA	0.785282	0.709677	0.743545	0.719142
PS ~ chr12.49371182.49372474.minus.enhancers.b..1to5kb.p..promoters.p..cds.p..exons.p..firstexons.p..NA.b..WNT1.p. + FIGO_gr + RT_gr	TP53.accumulation=='1'	#chr12.49371182.49372474.minus.enhancers.b..1to5kb.p..promoters.p..cds.p..exons.p..firstexons.p..NA.b..WNT1.p.	7.40110941864963	[2.055-26.66]	0.00220405	2.05462351137342	26.6600768090154	62	36	NA	0.845085	0.741453	0.790164	0.765654
PS ~ chr12.49371182.49372474.minus.enhancers.b..1to5kb.p..promoters.p..cds.p..exons.p..firstexons.p..NA.b..WNT1.p. + FIGO_gr + RT_gr	TP53.accumulation=='1'	RT_gr:34	0.0395887938477582	[0.004-0.362]	0.00425815	0.00432453840114305	0.362413846968277	62	36	NA	0.845085	0.741453	0.790164	0.765654
CR ~ chr6.166746926.166746933.plus.introns.m..SFT2D1.m. + FIGO_gr + RT_gr	full_table	#chr6.166746926.166746933.plus.introns.m..SFT2D1.m.	0.233101858267772	[0.092-0.593]	0.00223404	0.0916397132370304	0.592935905280986	95	64	NA	0.802419	0.743952	0.759956	0.76086
CR ~ chr22.50623687.50624742.both.promoters.p..introns.p..TRABD.p. + FIGO_gr + RT_gr	TP53.accumulation=='1'	#chr22.50623687.50624742.both.promoters.p..introns.p..TRABD.p.	47.6644725896403	[4.002-567.655]	0.00223447	4.00225566499048	567.65537672216	62	44	NA	0.866162	0.755051	0.715652	0.793543
CR ~ chr1.163290999.163292175.both.promoters.p..introns.m..lncrna.m..5UTRs.m..exons.m..firstexons.m..intronexonboundaries.m..promoters.m..5UTRs.p..exons.p..firstexons.p..introns.p..NUF2.p..RGS5.m..RP11.267N12.3.m. + FIGO_gr + RT_gr	full_table	#chr1.163290999.163292175.both.promoters.p..introns.m..lncrna.m..5UTRs.m..exons.m..firstexons.m..intronexonboundaries.m..promoters.m..5UTRs.p..exons.p..firstexons.p..introns.p..NUF2.p..RGS5.m..RP11.267N12.3.m.	4.75301081634372	[1.744-12.955]	0.00231174	1.74384618935835	12.9547616975284	95	64	NA	0.796371	0.736391	0.739516	0.736119
CR ~ chr1.155176341.155179135.minus.1to5kb.p..1to5kb.m..introns.m..intronexonboundaries.m..promoters.p..promoters.m..cds.p..exons.p..firstexons.p..introns.p..MTX1.p..THBS3.m. + FIGO_gr + RT_gr	full_table	#chr1.155176341.155179135.minus.1to5kb.p..1to5kb.m..introns.m..intronexonboundaries.m..promoters.p..promoters.m..cds.p..exons.p..firstexons.p..introns.p..MTX1.p..THBS3.m.	3.55416027772843	[1.572-8.035]	0.00231255	1.57204285885446	8.03543949748771	95	64	NA	0.801411	0.715726	0.720597	0.711529
CR ~ chr9.133779382.133779473.both.exons.m..3UTRs.m..cds.m..FIBCD1.m. + FIGO_gr + RT_gr	full_table	#chr9.133779382.133779473.both.exons.m..3UTRs.m..cds.m..FIBCD1.m.	3.2786099388198	[1.526-7.044]	0.00234249	1.52594431254496	7.04434823902611	95	64	NA	0.78629	0.709677	0.724295	0.722331
CR ~ chr19.17392161.17393744.both.promoters.p..introns.p..5UTRs.p..exons.p..firstexons.p..cds.p..intronexonboundaries.p..ANKLE1.p..BABAM1.p. + FIGO_gr + RT_gr	full_table	#chr19.17392161.17393744.both.promoters.p..introns.p..5UTRs.p..exons.p..firstexons.p..cds.p..intronexonboundaries.p..ANKLE1.p..BABAM1.p.	2.71424990592587	[1.426-5.166]	0.00235728	1.4261549561241	5.16574480226224	95	64	NA	0.802923	0.763609	0.745428	0.766686
PS ~ chr10.5707981.5709014.minus.introns.m..promoters.m..ASB13.m. + FIGO_gr + RT_gr	TP53.accumulation=='1'	#chr10.5707981.5709014.minus.introns.m..promoters.m..ASB13.m.	6.27213336169071	[1.921-20.483]	0.00235903	1.92064523905486	20.4825212417637	62	36	NA	0.851496	0.780983	0.798349	0.786719
CR ~ chr17.40897270.40897723.both.promoters.m..1to5kb.m..intronexonboundaries.m..EZH1.m..NA.m. + FIGO_gr + RT_gr	Therapy=='TP'	#chr17.40897270.40897723.both.promoters.m..1to5kb.m..intronexonboundaries.m..EZH1.m..NA.m.	3.52952188567356	[1.565-7.961]	0.00237279	1.56490625425755	7.96055655574012	77	55	NA	0.822314	0.747934	0.734716	0.772299
CR ~ chr15.45670406.45671708.both.promoters.p..5UTRs.m..exons.m..firstexons.m..introns.m..promoters.m..intronexonboundaries.m..5UTRs.p..exons.p..firstexons.p..cds.p..3UTRs.p..NA.p..GATM.m..NA.m. + FIGO_gr + RT_gr	full_table	#chr15.45670406.45671708.both.promoters.p..5UTRs.m..exons.m..firstexons.m..introns.m..promoters.m..intronexonboundaries.m..5UTRs.p..exons.p..firstexons.p..cds.p..3UTRs.p..NA.p..GATM.m..NA.m.	3.33977297471658	[1.534-7.269]	0.00237303	1.53449182389366	7.26891036430846	95	64	NA	0.782762	0.710685	0.705513	0.708184
CR ~ chr1.2431385.2436214.minus.introns.p..exons.p..intronexonboundaries.p..3UTRs.p..cds.p..5UTRs.p..PLCH2.p. + FIGO_gr + RT_gr	full_table	#chr1.2431385.2436214.minus.introns.p..exons.p..intronexonboundaries.p..3UTRs.p..cds.p..5UTRs.p..PLCH2.p.	3.46339267041912	[1.554-7.721]	0.00238841	1.55362767489193	7.72069716790239	95	64	NA	0.798891	0.724294	0.725367	0.758006
CR ~ chr1.163290999.163292175.plus.promoters.p..introns.m..lncrna.m..5UTRs.m..exons.m..firstexons.m..intronexonboundaries.m..promoters.m..5UTRs.p..exons.p..firstexons.p..introns.p..NUF2.p..RGS5.m..RP11.267N12.3.m. + FIGO_gr + RT_gr	full_table	#chr1.163290999.163292175.plus.promoters.p..introns.m..lncrna.m..5UTRs.m..exons.m..firstexons.m..intronexonboundaries.m..promoters.m..5UTRs.p..exons.p..firstexons.p..introns.p..NUF2.p..RGS5.m..RP11.267N12.3.m.	4.72995944124419	[1.735-12.896]	0.00239359	1.73483155885892	12.8960740894814	95	64	NA	0.797883	0.735383	0.745136	0.756113
CR ~ chr1.206679580.206681158.both.1to5kb.p..promoters.p..5UTRs.p..exons.p..firstexons.p..cds.p..RASSF5.p. + FIGO_gr + RT_gr	TP53.accumulation=='1'	#chr1.206679580.206681158.both.1to5kb.p..promoters.p..5UTRs.p..exons.p..firstexons.p..cds.p..RASSF5.p.	9.0074099140424	[2.175-37.304]	0.00243479	2.17493689685673	37.3038102746085	62	44	NA	0.862374	0.782828	0.738747	0.804698
CR ~ chr1.206679580.206681158.plus.1to5kb.p..promoters.p..5UTRs.p..exons.p..firstexons.p..cds.p..RASSF5.p. + FIGO_gr + RT_gr	TP53.accumulation=='1'	#chr1.206679580.206681158.plus.1to5kb.p..promoters.p..5UTRs.p..exons.p..firstexons.p..cds.p..RASSF5.p.	8.78043436839767	[2.153-35.805]	0.0024525	2.15321794674576	35.8050274540285	62	44	NA	0.859848	0.781566	0.783376	0.771214
CR ~ chr22.42310476.42311634.minus.cds.m..exons.m..firstexons.m..introns.p..intronexonboundaries.m..promoters.m..SHISA8.m..NA.p. + FIGO_gr + RT_gr	TP53.accumulation=='1'	#chr22.42310476.42311634.minus.cds.m..exons.m..firstexons.m..introns.p..intronexonboundaries.m..promoters.m..SHISA8.m..NA.p.	8.3093898471383	[2.11-32.717]	0.00246182	2.11039413223041	32.7170923086071	62	44	NA	0.858586	0.77904	0.784261	0.711002
CR ~ chr19.17392161.17393354.both.promoters.p..introns.p..5UTRs.p..exons.p..firstexons.p..cds.p..intronexonboundaries.p..ANKLE1.p..BABAM1.p. + FIGO_gr + RT_gr	full_table	#chr19.17392161.17393354.both.promoters.p..introns.p..5UTRs.p..exons.p..firstexons.p..cds.p..intronexonboundaries.p..ANKLE1.p..BABAM1.p.	2.59161723060832	[1.398-4.805]	0.00249985	1.39786701613682	4.80480603122591	95	64	NA	0.803931	0.763609	0.756312	0.772491
CR ~ chr9.133779382.133779382.minus.exons.m..3UTRs.m..FIBCD1.m. + FIGO_gr + RT_gr	full_table	#chr9.133779382.133779382.minus.exons.m..3UTRs.m..FIBCD1.m.	3.5753385352532	[1.564-8.174]	0.00252965	1.56383221301776	8.17417977149785	95	64	NA	0.785786	0.718246	0.732698	0.728203
CR ~ chr7.42276810.42277950.both.promoters.m..intronexonboundaries.m..1to5kb.m..GLI3.m. + FIGO_gr + RT_gr	full_table	#chr7.42276810.42277950.both.promoters.m..intronexonboundaries.m..1to5kb.m..GLI3.m.	3.65741030698279	[1.574-8.497]	0.00257082	1.57419449561225	8.49745707465541	95	64	NA	0.802923	0.719758	0.752403	0.732294
PS ~ chr5.141016628.141017903.minus.promoters.m..1to5kb.m..5UTRs.p..exons.p..firstexons.p..cds.p..intronexonboundaries.p..HDAC3.m..RELL2.p. + FIGO_gr + RT_gr	TP53.accumulation=='1'	#chr5.141016628.141017903.minus.promoters.m..1to5kb.m..5UTRs.p..exons.p..firstexons.p..cds.p..intronexonboundaries.p..HDAC3.m..RELL2.p.	13.5016948916664	[2.479-73.542]	0.00261582	2.47879185943561	73.5421831622266	62	36	NA	0.851496	0.78312	0.783931	0.781389
CR ~ chr20.13200069.13202489.minus.promoters.p..1to5kb.p..exons.p..firstexons.p..cds.p..NA.p..ISM1.p. + FIGO_gr + RT_gr	full_table	#chr20.13200069.13202489.minus.promoters.p..1to5kb.p..exons.p..firstexons.p..cds.p..NA.p..ISM1.p.	3.97109424377367	[1.617-9.751]	0.0026235	1.61721196647096	9.75109621983838	95	64	NA	0.790827	0.722278	0.734403	0.720135
PS ~ chr7.42276810.42277950.minus.promoters.m..intronexonboundaries.m..1to5kb.m..GLI3.m. + FIGO_gr + RT_gr	full_table	RT_gr:34	0.0576681149781071	[0.01-0.321]	0.00112917	0.0103548449180593	0.321164779525396	95	53	NA	0.817161	0.714735	0.761147	0.715385
PS ~ chr7.42276810.42277950.minus.promoters.m..intronexonboundaries.m..1to5kb.m..GLI3.m. + FIGO_gr + RT_gr	full_table	#chr7.42276810.42277950.minus.promoters.m..intronexonboundaries.m..1to5kb.m..GLI3.m.	2.98166205515436	[1.463-6.079]	0.00264776	1.46251914713181	6.07876391128444	95	53	NA	0.817161	0.714735	0.761147	0.715385
CR ~ chr7.42276810.42277950.minus.promoters.m..intronexonboundaries.m..1to5kb.m..GLI3.m. + FIGO_gr + RT_gr	full_table	#chr7.42276810.42277950.minus.promoters.m..intronexonboundaries.m..1to5kb.m..GLI3.m.	3.21979063507904	[1.5-6.911]	0.00269721	1.49999009334345	6.91141346849479	95	64	NA	0.787802	0.721774	0.740598	0.724644
CR ~ chr6.160209539.160212070.both.1to5kb.p..1to5kb.m..exons.m..introns.m..promoters.p..intronexonboundaries.m..5UTRs.m..firstexons.m..promoters.m..introns.p..5UTRs.p..exons.p..firstexons.p..intronexonboundaries.p..cds.p..MRPL18.p..SNORA29.m..TCP1.m. + FIGO_gr + RT_gr	full_table	#chr6.160209539.160212070.both.1to5kb.p..1to5kb.m..exons.m..introns.m..promoters.p..intronexonboundaries.m..5UTRs.m..firstexons.m..promoters.m..introns.p..5UTRs.p..exons.p..firstexons.p..intronexonboundaries.p..cds.p..MRPL18.p..SNORA29.m..TCP1.m.	4.36130491428943	[1.665-11.427]	0.00272745	1.6646040407201	11.4267297748339	95	64	NA	0.775706	0.72127	0.720089	0.720362
CR ~ chr15.93196011.93196771.minus.introns.m..FAM174B.m. + FIGO_gr + RT_gr	full_table	#chr15.93196011.93196771.minus.introns.m..FAM174B.m.	0.17984953414476	[0.058-0.553]	0.00277797	0.0584405206888698	0.553483345986811	95	64	NA	0.800403	0.705141	0.746249	0.701491
PS ~ chr19.12776902.12777903.minus.promoters.p..1to5kb.p..introns.m..cds.m..exons.m..firstexons.m..intronexonboundaries.m..5UTRs.m..promoters.m..5UTRs.p..exons.p..firstexons.p..introns.p..WDR83.p..MAN2B1.m. + FIGO_gr + RT_gr	TP53.accumulation=='1'	#chr19.12776902.12777903.minus.promoters.p..1to5kb.p..introns.m..cds.m..exons.m..firstexons.m..intronexonboundaries.m..5UTRs.m..promoters.m..5UTRs.p..exons.p..firstexons.p..introns.p..WDR83.p..MAN2B1.m.	9.80090900181644	[2.196-43.735]	0.00278043	2.19638044646912	43.7345986285336	62	36	NA	0.846154	0.769231	0.720304	0.8078
PS ~ chr10.5707981.5709014.both.introns.m..promoters.m..intronexonboundaries.m..ASB13.m. + FIGO_gr + RT_gr	TP53.accumulation=='1'	#chr10.5707981.5709014.both.introns.m..promoters.m..intronexonboundaries.m..ASB13.m.	7.37647604911597	[1.991-27.327]	0.00278334	1.99114372806151	27.3272080444716	62	36	NA	0.861111	0.785256	0.743357	0.805538
PS ~ chr6.42016176.42017354.plus.1to5kb.p..introns.m..5UTRs.m..exons.m..firstexons.m..promoters.m..intronexonboundaries.m..promoters.p..TAF8.p..CCND3.m. + FIGO_gr + RT_gr	full_table	#chr6.42016176.42017354.plus.1to5kb.p..introns.m..5UTRs.m..exons.m..firstexons.m..promoters.m..intronexonboundaries.m..promoters.p..TAF8.p..CCND3.m.	3.98418175822246	[1.61-9.861]	0.00279495	1.60968261496064	9.86138766426371	95	53	NA	0.802336	0.726864	0.736643	0.727369
PS ~ chr6.42016176.42017354.plus.1to5kb.p..introns.m..5UTRs.m..exons.m..firstexons.m..promoters.m..intronexonboundaries.m..promoters.p..TAF8.p..CCND3.m. + FIGO_gr + RT_gr	full_table	RT_gr:34	0.0778327863850453	[0.014-0.419]	0.00293558	0.0144722190183505	0.418591138565465	95	53	NA	0.802336	0.726864	0.736643	0.727369
CR ~ chr8.104151814.104153753.minus.1to5kb.p..introns.m..promoters.p..promoters.m..introns.p..intronexonboundaries.m..BAALC.p..BAALC.AS2.m. + FIGO_gr + RT_gr	Therapy=='TP'	#chr8.104151814.104153753.minus.1to5kb.p..introns.m..promoters.p..promoters.m..introns.p..intronexonboundaries.m..BAALC.p..BAALC.AS2.m.	4.5378906818575	[1.682-12.239]	0.00281134	1.68246971157326	12.2394190509577	77	55	NA	0.812397	0.730579	0.715784	0.740031
CR ~ chr22.42310476.42311634.both.cds.m..exons.m..firstexons.m..introns.p..intronexonboundaries.m..promoters.m..SHISA8.m..NA.p. + FIGO_gr + RT_gr	TP53.accumulation=='1'	#chr22.42310476.42311634.both.cds.m..exons.m..firstexons.m..introns.p..intronexonboundaries.m..promoters.m..SHISA8.m..NA.p.	9.05686646493011	[2.133-38.463]	0.00282371	2.13261013495414	38.4631156061441	62	44	NA	0.859848	0.771465	0.778114	0.752368
CR ~ chr1.25868969.25870981.minus.1to5kb.p..promoters.p..5UTRs.p..exons.p..firstexons.p..introns.p..LDLRAP1.p. + FIGO_gr + RT_gr	full_table	#chr1.25868969.25870981.minus.1to5kb.p..promoters.p..5UTRs.p..exons.p..firstexons.p..introns.p..LDLRAP1.p.	3.39935930455121	[1.523-7.589]	0.00282447	1.5227411929868	7.5887115516806	95	64	NA	0.78629	0.704637	0.719337	0.750876
CR ~ chr11.112831064.112833009.both.promoters.p..exons.m..lncrna.m..introns.m..intronexonboundaries.m..5UTRs.p..exons.p..firstexons.p..introns.p..NCAM1.p..NA.m..RP11.629G13.1.m. + FIGO_gr + RT_gr	full_table	#chr11.112831064.112833009.both.promoters.p..exons.m..lncrna.m..introns.m..intronexonboundaries.m..5UTRs.p..exons.p..firstexons.p..introns.p..NCAM1.p..NA.m..RP11.629G13.1.m.	2.87960486226339	[1.438-5.767]	0.00284007	1.43776238322169	5.76738149470167	95	64	NA	0.786794	0.703629	0.731459	0.721391
CR ~ chr10.64576130.64579646.plus.promoters.m..introns.m..intronexonboundaries.m..1to5kb.m..EGR2.m. + FIGO_gr + RT_gr	full_table	#chr10.64576130.64579646.plus.promoters.m..introns.m..intronexonboundaries.m..1to5kb.m..EGR2.m.	2.0270371551193	[1.274-3.224]	0.00284352	1.2744409033032	3.22406446433446	95	64	NA	0.794355	0.71119	0.702678	0.719294
CR ~ chr1.180123222.180124539.both.promoters.p..5UTRs.p..exons.p..firstexons.p..cds.p..introns.p..QSOX1.p. + FIGO_gr + RT_gr	full_table	#chr1.180123222.180124539.both.promoters.p..5UTRs.p..exons.p..firstexons.p..cds.p..introns.p..QSOX1.p.	4.03793607748359	[1.613-10.108]	0.00287141	1.61303506184608	10.1082289849193	95	64	NA	0.788306	0.709677	0.742372	0.755929
PS ~ chr1.27560050.27561776.both.promoters.p..lncrna.m..5UTRs.p..exons.p..firstexons.p..enhancers.b..introns.p..WDTC1.p..RP11.40H20.4.m..NA.b. + FIGO_gr + RT_gr	TP53.accumulation=='1'	#chr1.27560050.27561776.both.promoters.p..lncrna.m..5UTRs.p..exons.p..firstexons.p..enhancers.b..introns.p..WDTC1.p..RP11.40H20.4.m..NA.b.	5.03588520930943	[1.74-14.578]	0.00287452	1.73959297549895	14.5782031765607	62	36	NA	0.839744	0.815171	0.819045	0.856312
PS ~ chr19.12776902.12777805.minus.promoters.p..1to5kb.p..introns.m..cds.m..exons.m..firstexons.m..intronexonboundaries.m..5UTRs.m..promoters.m..5UTRs.p..exons.p..firstexons.p..WDR83.p..MAN2B1.m. + FIGO_gr + RT_gr	TP53.accumulation=='1'	#chr19.12776902.12777805.minus.promoters.p..1to5kb.p..introns.m..cds.m..exons.m..firstexons.m..intronexonboundaries.m..5UTRs.m..promoters.m..5UTRs.p..exons.p..firstexons.p..WDR83.p..MAN2B1.m.	9.75041815771989	[2.181-43.6]	0.00288155	2.18051146620993	43.6001624956559	62	36	NA	0.840812	0.773504	0.795376	0.838051
CR ~ chr10.106012745.106015050.minus.1to5kb.p..promoters.p..5UTRs.p..exons.p..firstexons.p..introns.p..intronexonboundaries.p..GSTO1.p. + FIGO_gr + RT_gr	Therapy=='TP'	#chr10.106012745.106015050.minus.1to5kb.p..promoters.p..5UTRs.p..exons.p..firstexons.p..introns.p..intronexonboundaries.p..GSTO1.p.	6.04553266212347	[1.851-19.745]	0.0028865	1.85102184982204	19.7450209311768	77	55	NA	0.809917	0.718182	0.715286	0.710686
CR ~ chr2.180725105.180726576.minus.enhancers.b..promoters.p..introns.m..exons.p..exons.m..firstexons.p..firstexons.m..intronexonboundaries.m..promoters.m..5UTRs.m..NA.b..NA.p..ZNF385B.m..MIR1258.m. + FIGO_gr + RT_gr	full_table	#chr2.180725105.180726576.minus.enhancers.b..promoters.p..introns.m..exons.p..exons.m..firstexons.p..firstexons.m..intronexonboundaries.m..promoters.m..5UTRs.m..NA.b..NA.p..ZNF385B.m..MIR1258.m.	5.34684155804211	[1.775-16.11]	0.0028892	1.77463441539888	16.1096361023633	95	64	NA	0.81754	0.726815	0.765092	0.720793
PS ~ chr11.31839947.31840698.both.promoters.m..introns.p..1to5kb.m..PAX6.m..PAX6.AS1.p..RCN1.p. + FIGO_gr + RT_gr	Therapy=='TP'	#chr11.31839947.31840698.both.promoters.m..introns.p..1to5kb.m..PAX6.m..PAX6.AS1.p..RCN1.p.	4.09133459096017	[1.618-10.345]	0.0029123	1.61813562137251	10.3446327453005	77	48	NA	0.814655	0.742816	0.763461	0.757134
CR ~ chr3.136701120.136701120.minus.cds.p..5UTRs.p..exons.p..intronexonboundaries.p..IL20RB.p. + FIGO_gr + RT_gr	TP53.accumulation=='1'	#chr3.136701120.136701120.minus.cds.p..5UTRs.p..exons.p..intronexonboundaries.p..IL20RB.p.	7.50556509135691	[1.988-28.339]	0.00294666	1.9878601408183	28.3387679967294	62	44	NA	0.820707	0.757576	0.804235	0.747289
CR ~ chr17.80605670.80605670.plus.introns.m..WDR45B.m. + FIGO_gr + RT_gr	full_table	#chr17.80605670.80605670.plus.introns.m..WDR45B.m.	0.495622760251815	[0.312-0.787]	0.00294693	0.312027748987952	0.787243830961691	95	64	NA	0.806452	0.732359	0.722425	0.718612
CR ~ chr21.47666523.47666671.minus.5UTRs.m..exons.m..firstexons.m..introns.p..introns.m..lncrna.p..cds.m..intronexonboundaries.m..MCM3AP.m..MCM3AP.AS1.p. + FIGO_gr + RT_gr	full_table	#chr21.47666523.47666671.minus.5UTRs.m..exons.m..firstexons.m..introns.p..introns.m..lncrna.p..cds.m..intronexonboundaries.m..MCM3AP.m..MCM3AP.AS1.p.	0.330085782508699	[0.159-0.686]	0.0029553	0.1589317760377	0.685555944385439	95	64	NA	0.793851	0.701109	0.765735	0.720891
PS ~ chr12.105351751.105352367.plus.intergenic.b..NA.b. + FIGO_gr + RT_gr	full_table	RT_gr:34	0.0582486443648321	[0.009-0.373]	0.0026978	0.00909286866131633	0.373139071586404	95	53	NA	0.809075	0.709344	0.784064	0.707358
PS ~ chr12.105351751.105352367.plus.intergenic.b..NA.b. + FIGO_gr + RT_gr	full_table	#chr12.105351751.105352367.plus.intergenic.b..NA.b.	3.16042955503977	[1.48-6.751]	0.00296387	1.47952831084639	6.7510130756842	95	53	NA	0.809075	0.709344	0.784064	0.707358
CR ~ chr8.101409108.101409108.plus.intergenic.b..lncrna.m..NA.b..KB.173C10.2.m. + FIGO_gr + RT_gr	TP53.accumulation=='1'	#chr8.101409108.101409108.plus.intergenic.b..lncrna.m..NA.b..KB.173C10.2.m.	5.00899816015862	[1.731-14.497]	0.00296458	1.73067630561187	14.4972589542687	62	44	NA	0.840909	0.777778	0.75639	0.756459
CR ~ chr11.31839314.31841818.minus.introns.p..introns.m..intronexonboundaries.m..promoters.m..1to5kb.m..PAX6.AS1.p..RCN1.p..PAX6.m. + FIGO_gr + RT_gr	Therapy=='TP'	#chr11.31839314.31841818.minus.introns.p..introns.m..intronexonboundaries.m..promoters.m..1to5kb.m..PAX6.AS1.p..RCN1.p..PAX6.m.	4.16256998956942	[1.623-10.678]	0.00300581	1.6227181952338	10.677755983113	77	55	NA	0.792562	0.72314	0.722899	0.733784
CR ~ chr18.74275054.74275147.minus.intergenic.b..NA.b. + FIGO_gr + RT_gr	TP53.accumulation=='1'	#chr18.74275054.74275147.minus.intergenic.b..NA.b.	5.42189606806016	[1.775-16.566]	0.00301407	1.77454999526973	16.5658657412906	62	44	NA	0.814394	0.766414	0.731842	0.837774
CR ~ chr6.166796284.166797748.both.introns.m..5UTRs.m..exons.m..firstexons.m..intronexonboundaries.m..promoters.m..lncrna.p..1to5kb.m..MPC1.m..RP1.168L15.5.p. + FIGO_gr + RT_gr	full_table	#chr6.166796284.166797748.both.introns.m..5UTRs.m..exons.m..firstexons.m..intronexonboundaries.m..promoters.m..lncrna.p..1to5kb.m..MPC1.m..RP1.168L15.5.p.	3.18074151126526	[1.48-6.838]	0.00304374	1.47962480635555	6.83762296903183	95	64	NA	0.793851	0.714214	0.741282	0.718339
CR ~ chr20.58569565.58570133.plus.1to5kb.p..introns.p..CDH26.p. + FIGO_gr + RT_gr	Therapy=='TP'	#chr20.58569565.58570133.plus.1to5kb.p..introns.p..CDH26.p.	3.27537624570222	[1.494-7.181]	0.00305659	1.49387270246314	7.18139472876211	77	55	NA	0.816529	0.742975	0.732615	0.731948
CR ~ chr10.106012745.106015050.minus.1to5kb.p..promoters.p..5UTRs.p..exons.p..firstexons.p..introns.p..intronexonboundaries.p..GSTO1.p. + FIGO_gr + RT_gr	TP53.accumulation=='1'	#chr10.106012745.106015050.minus.1to5kb.p..promoters.p..5UTRs.p..exons.p..firstexons.p..introns.p..intronexonboundaries.p..GSTO1.p.	13.87236093343	[2.432-79.118]	0.00307177	2.43233689711205	79.1183154339533	62	44	NA	0.858586	0.792929	0.791896	0.784346
PS ~ chr19.11707345.11708747.minus.promoters.p..5UTRs.p..exons.p..firstexons.p..introns.p..ZNF627.p. + FIGO_gr + RT_gr	TP53.accumulation=='1'	#chr19.11707345.11708747.minus.promoters.p..5UTRs.p..exons.p..firstexons.p..introns.p..ZNF627.p.	4.71645872121499	[1.689-13.172]	0.00307596	1.68883659384589	13.1717792887633	62	36	NA	0.852564	0.809829	0.74272	0.841866
CR ~ chr3.52279555.52279902.both.promoters.p..1to5kb.p..cds.p..exons.p..firstexons.p..PPM1M.p. + FIGO_gr + RT_gr	full_table	#chr3.52279555.52279902.both.promoters.p..1to5kb.p..cds.p..exons.p..firstexons.p..PPM1M.p.	3.76394935979646	[1.564-9.056]	0.00308606	1.56444516670111	9.05580782545825	95	64	NA	0.790323	0.722278	0.735538	0.762275
CR ~ chr7.157258677.157259343.both.intergenic.b..lncrna.p..NA.b..AC006372.4.p. + FIGO_gr + RT_gr	Therapy=='TP'	#chr7.157258677.157259343.both.intergenic.b..lncrna.p..NA.b..AC006372.4.p.	5.49265472913876	[1.776-16.989]	0.00310948	1.77579780644859	16.989127852267	77	55	NA	0.812397	0.745455	0.700989	0.760093
CR ~ chr19.34111733.34112157.plus.1to5kb.p..promoters.p..CHST8.p. + FIGO_gr + RT_gr	Therapy=='TP'	#chr19.34111733.34112157.plus.1to5kb.p..promoters.p..CHST8.p.	3.80651132989167	[1.568-9.239]	0.00312957	1.56836054818132	9.23864638229762	77	55	NA	0.78595	0.722314	0.731012	0.749316
CR ~ chr1.1861806.1861806.minus.1to5kb.m..NA.m. + FIGO_gr + RT_gr	full_table	#chr1.1861806.1861806.minus.1to5kb.m..NA.m.	3.32216208197623	[1.498-7.369]	0.00313737	1.49780803920875	7.36860839974596	95	64	NA	0.775706	0.714214	0.720501	0.716782
CR ~ chr19.17392161.17392656.plus.promoters.p..introns.p..5UTRs.p..exons.p..firstexons.p..cds.p..ANKLE1.p..BABAM1.p. + FIGO_gr + RT_gr	TP53.accumulation=='1'	#chr19.17392161.17392656.plus.promoters.p..introns.p..5UTRs.p..exons.p..firstexons.p..cds.p..ANKLE1.p..BABAM1.p.	4.75905916195393	[1.689-13.413]	0.00317104	1.68856420248827	13.4129600009302	62	44	NA	0.864899	0.796717	0.802152	0.774347
CR ~ chr2.20101506.20102464.both.cds.m..exons.m..firstexons.m..5UTRs.m..intronexonboundaries.m..promoters.m..lncrna.p..TTC32.m..RP11.79O8.1.p. + FIGO_gr + RT_gr	full_table	#chr2.20101506.20102464.both.cds.m..exons.m..firstexons.m..5UTRs.m..intronexonboundaries.m..promoters.m..lncrna.p..TTC32.m..RP11.79O8.1.p.	3.45841816056552	[1.516-7.89]	0.00319443	1.51584382016136	7.89042776983201	95	64	NA	0.806956	0.743448	0.737308	0.738908
CR ~ chr6.150326021.150326776.both.introns.m..intronexonboundaries.m..promoters.m..RAET1K.m. + FIGO_gr + RT_gr	full_table	#chr6.150326021.150326776.both.introns.m..intronexonboundaries.m..promoters.m..RAET1K.m.	3.51390661602916	[1.523-8.105]	0.00320561	1.5234971151679	8.10473455003079	95	64	NA	0.789315	0.740927	0.722691	0.753772
PS ~ chr7.42276810.42277950.both.promoters.m..intronexonboundaries.m..1to5kb.m..GLI3.m. + FIGO_gr + RT_gr	full_table	RT_gr:34	0.054127793254366	[0.01-0.299]	0.000822465	0.00980209201686991	0.298897214752221	95	53	NA	0.818509	0.709793	0.77334	0.739443
PS ~ chr7.42276810.42277950.both.promoters.m..intronexonboundaries.m..1to5kb.m..GLI3.m. + FIGO_gr + RT_gr	full_table	#chr7.42276810.42277950.both.promoters.m..intronexonboundaries.m..1to5kb.m..GLI3.m.	2.72856128684167	[1.399-5.321]	0.00322052	1.39927075853191	5.32066195956402	95	53	NA	0.818509	0.709793	0.77334	0.739443
CR ~ chr6.107809521.107810971.both.1to5kb.p..promoters.p..SOBP.p. + FIGO_gr + RT_gr	TP53.accumulation=='0'	#chr6.107809521.107810971.both.1to5kb.p..promoters.p..SOBP.p.	16.5782264036579	[2.556-107.514]	0.00324077	2.55630016386193	107.513818046989	33	20	NA	0.95	0.846154	0.726552	0.860142
CR ~ chr17.27038664.27039058.minus.promoters.m..1to5kb.m..cds.m..exons.m..firstexons.m..intronexonboundaries.m..PROCA1.m. + FIGO_gr + RT_gr	full_table	#chr17.27038664.27039058.minus.promoters.m..1to5kb.m..cds.m..exons.m..firstexons.m..intronexonboundaries.m..PROCA1.m.	3.83760184089173	[1.566-9.407]	0.00328351	1.56559882482387	9.4067443432531	95	64	NA	0.789819	0.713206	0.714749	0.709201
CR ~ chr6.151772946.151774009.minus.promoters.p..introns.m..promoters.m..intronexonboundaries.m..5UTRs.p..exons.p..firstexons.p..introns.p..ARMT1.p..RMND1.m. + FIGO_gr + RT_gr	full_table	#chr6.151772946.151774009.minus.promoters.p..introns.m..promoters.m..intronexonboundaries.m..5UTRs.p..exons.p..firstexons.p..introns.p..ARMT1.p..RMND1.m.	2.76957596803913	[1.404-5.465]	0.00330522	1.40364835074013	5.46472415166895	95	64	NA	0.795867	0.709173	0.735489	0.70667
CR ~ chr6.166746926.166746933.plus.introns.m..SFT2D1.m. + FIGO_gr + RT_gr	Therapy=='TP'	#chr6.166746926.166746933.plus.introns.m..SFT2D1.m.	0.149688088873254	[0.042-0.532]	0.00331614	0.0421430910735029	0.531677278048907	77	55	NA	0.819008	0.733058	0.727584	0.746405
CR ~ chr10.106014256.106015050.both.promoters.p..5UTRs.p..exons.p..firstexons.p..introns.p..intronexonboundaries.p..GSTO1.p. + FIGO_gr + RT_gr	Therapy=='TP'	#chr10.106014256.106015050.both.promoters.p..5UTRs.p..exons.p..firstexons.p..introns.p..intronexonboundaries.p..GSTO1.p.	5.06027984823435	[1.715-14.934]	0.0033198	1.71463731629174	14.9340224309511	77	55	NA	0.809917	0.720661	0.707299	0.724643
CR ~ chr19.17392161.17393354.both.promoters.p..introns.p..5UTRs.p..exons.p..firstexons.p..cds.p..intronexonboundaries.p..ANKLE1.p..BABAM1.p. + FIGO_gr + RT_gr	TP53.accumulation=='1'	#chr19.17392161.17393354.both.promoters.p..introns.p..5UTRs.p..exons.p..firstexons.p..cds.p..intronexonboundaries.p..ANKLE1.p..BABAM1.p.	5.8888002486069	[1.803-19.235]	0.00332908	1.80285945535195	19.2349815539132	62	44	NA	0.869949	0.805556	0.709127	0.774306
CR ~ chr7.2594836.2595893.minus.1to5kb.p..introns.m..5UTRs.m..exons.m..firstexons.m..intronexonboundaries.m..promoters.m..IQCE.p..BRAT1.m. + FIGO_gr + RT_gr	TP53.accumulation=='1'	#chr7.2594836.2595893.minus.1to5kb.p..introns.m..5UTRs.m..exons.m..firstexons.m..intronexonboundaries.m..promoters.m..IQCE.p..BRAT1.m.	4.57295530155929	[1.657-12.622]	0.00334098	1.65680213158765	12.6218573668903	62	44	NA	0.828283	0.767677	0.778509	0.89521
PS ~ chr19.19301711.19304836.both.1to5kb.p..introns.m..promoters.p..5UTRs.m..exons.m..firstexons.m..5UTRs.p..exons.p..firstexons.p..intronexonboundaries.m..introns.p..promoters.m..intronexonboundaries.p..1to5kb.m..cds.p..RFXANK.p..BORCS8.MEF2B.m..BORCS8.m. + FIGO_gr + RT_gr	TP53.accumulation=='1'	#chr19.19301711.19304836.both.1to5kb.p..introns.m..promoters.p..5UTRs.m..exons.m..firstexons.m..5UTRs.p..exons.p..firstexons.p..intronexonboundaries.m..introns.p..promoters.m..intronexonboundaries.p..1to5kb.m..cds.p..RFXANK.p..BORCS8.MEF2B.m..BORCS8.m.	5.87880556860973	[1.799-19.211]	0.0033686	1.79898675974721	19.2110112685727	62	36	NA	0.826923	0.769231	0.769227	0.757999
CR ~ chr19.17392161.17393744.both.promoters.p..introns.p..5UTRs.p..exons.p..firstexons.p..cds.p..intronexonboundaries.p..ANKLE1.p..BABAM1.p. + FIGO_gr + RT_gr	TP53.accumulation=='1'	#chr19.17392161.17393744.both.promoters.p..introns.p..5UTRs.p..exons.p..firstexons.p..cds.p..intronexonboundaries.p..ANKLE1.p..BABAM1.p.	6.41274301574318	[1.852-22.21]	0.00337239	1.85152668506871	22.2104673497789	62	44	NA	0.868687	0.808081	0.814711	0.821757
CR ~ chr10.43762670.43763243.plus.promoters.m..RASGEF1A.m. + FIGO_gr + RT_gr	full_table	#chr10.43762670.43763243.plus.promoters.m..RASGEF1A.m.	2.82822848319567	[1.411-5.669]	0.00338344	1.4110475824938	5.66875026214394	95	64	NA	0.778226	0.720766	0.723952	0.720876
CR ~ chr1.165325413.165326455.both.5UTRs.m..exons.m..firstexons.m..introns.m..intronexonboundaries.m..promoters.m..LMX1A.m. + FIGO_gr + RT_gr	Therapy=='TP'	#chr1.165325413.165326455.both.5UTRs.m..exons.m..firstexons.m..introns.m..intronexonboundaries.m..promoters.m..LMX1A.m.	5.04319575790796	[1.709-14.884]	0.00338585	1.70884567295979	14.883628085928	77	55	NA	0.796694	0.716529	0.717646	0.741595
PS ~ chr6.166796752.166797748.minus.promoters.m..lncrna.p..1to5kb.m..MPC1.m..RP1.168L15.5.p. + FIGO_gr + RT_gr	TP53.accumulation=='1'	#chr6.166796752.166797748.minus.promoters.m..lncrna.p..1to5kb.m..MPC1.m..RP1.168L15.5.p.	4.01384528617384	[1.584-10.17]	0.00339045	1.58420163072866	10.1697622757336	62	36	NA	0.832265	0.747863	0.783901	0.700246
CR ~ chr11.112831728.112833009.both.promoters.p..introns.m..intronexonboundaries.m..lncrna.m..5UTRs.p..exons.p..firstexons.p..exons.m..introns.p..NCAM1.p..NA.m..RP11.629G13.1.m. + FIGO_gr + RT_gr	full_table	#chr11.112831728.112833009.both.promoters.p..introns.m..intronexonboundaries.m..lncrna.m..5UTRs.p..exons.p..firstexons.p..exons.m..introns.p..NCAM1.p..NA.m..RP11.629G13.1.m.	2.92502890135423	[1.426-6]	0.00341023	1.42600960331604	5.9998151862806	95	64	NA	0.803931	0.723286	0.762503	0.750877
CR ~ chr19.36736872.36737601.both.intergenic.b..NA.b. + FIGO_gr + RT_gr	Therapy=='TP'	#chr19.36736872.36737601.both.intergenic.b..NA.b.	4.29690631317791	[1.617-11.42]	0.00346345	1.61678688448904	11.4198129891827	77	55	NA	0.794215	0.713223	0.706559	0.734836
PS ~ chr1.247494708.247495212.plus.1to5kb.m..introns.m..5UTRs.m..exons.m..firstexons.m..intronexonboundaries.m..promoters.m..ZNF496.m. + FIGO_gr + RT_gr	full_table	#chr1.247494708.247495212.plus.1to5kb.m..introns.m..5UTRs.m..exons.m..firstexons.m..intronexonboundaries.m..promoters.m..ZNF496.m.	3.31455225203172	[1.483-7.406]	0.00348515	1.48345600891471	7.40585266123671	95	53	NA	0.809524	0.718778	0.752622	0.749907
CR ~ chr5.6446895.6447257.both.1to5kb.p..UBE2QL1.p. + FIGO_gr + RT_gr	Therapy=='TP'	#chr5.6446895.6447257.both.1to5kb.p..UBE2QL1.p.	3.69319563665396	[1.537-8.873]	0.00348615	1.53714533511749	8.87339257973112	77	55	NA	0.801653	0.740496	0.711573	0.74863
CR ~ chr7.157258854.157259343.minus.intergenic.b..lncrna.p..NA.b..AC006372.4.p. + FIGO_gr + RT_gr	Therapy=='TP'	#chr7.157258854.157259343.minus.intergenic.b..lncrna.p..NA.b..AC006372.4.p.	5.29253295040397	[1.728-16.209]	0.00352397	1.72815083302993	16.2085996752962	77	55	NA	0.81405	0.746281	0.765669	0.789657
CR ~ chr2.18741401.18742914.both.introns.m..cds.m..exons.m..firstexons.m..5UTRs.m..intronexonboundaries.m..promoters.m..RDH14.m..NT5C1B.RDH14.m. + FIGO_gr + RT_gr	full_table	#chr2.18741401.18742914.both.introns.m..cds.m..exons.m..firstexons.m..5UTRs.m..intronexonboundaries.m..promoters.m..RDH14.m..NT5C1B.RDH14.m.	2.6675836668564	[1.38-5.157]	0.00353429	1.37976125163811	5.15741590165009	95	64	NA	0.780746	0.723286	0.74418	0.7504
CR ~ chr14.95982881.95983383.plus.intergenic.b..NA.b. + FIGO_gr + RT_gr	Therapy=='TP'	#chr14.95982881.95983383.plus.intergenic.b..NA.b.	4.21797522015341	[1.598-11.135]	0.00365807	1.59784691379723	11.1345553846256	77	55	NA	0.810744	0.726446	0.715258	0.734343
CR ~ chr7.108095863.108097477.plus.introns.m..5UTRs.m..exons.m..firstexons.m..intronexonboundaries.m..promoters.m..NRCAM.m. + FIGO_gr + RT_gr	Therapy=='TP'	#chr7.108095863.108097477.plus.introns.m..5UTRs.m..exons.m..firstexons.m..intronexonboundaries.m..promoters.m..NRCAM.m.	4.06219347460326	[1.578-10.457]	0.00366737	1.57799278411434	10.4572188106493	77	55	NA	0.796694	0.718182	0.734505	0.744894
CR ~ chr1.165325498.165326455.both.promoters.m..introns.m..intronexonboundaries.m..5UTRs.m..exons.m..firstexons.m..LMX1A.m. + FIGO_gr + RT_gr	Therapy=='TP'	#chr1.165325498.165326455.both.promoters.m..introns.m..intronexonboundaries.m..5UTRs.m..exons.m..firstexons.m..LMX1A.m.	4.89874834076172	[1.675-14.325]	0.00370245	1.67528524080323	14.3245667792129	77	55	NA	0.796694	0.71405	0.723782	0.716428
PS ~ chr6.166796579.166797748.minus.promoters.m..intronexonboundaries.m..lncrna.p..1to5kb.m..MPC1.m..RP1.168L15.5.p. + FIGO_gr + RT_gr	TP53.accumulation=='1'	#chr6.166796579.166797748.minus.promoters.m..intronexonboundaries.m..lncrna.p..1to5kb.m..MPC1.m..RP1.168L15.5.p.	4.05909931357687	[1.575-10.462]	0.00372953	1.57488085534914	10.4619261714421	62	36	NA	0.834402	0.755342	0.740676	0.766225
CR ~ chr2.18741401.18742914.both.introns.m..cds.m..exons.m..firstexons.m..5UTRs.m..intronexonboundaries.m..promoters.m..RDH14.m..NT5C1B.RDH14.m. + FIGO_gr + RT_gr	Therapy=='TP'	#chr2.18741401.18742914.both.introns.m..cds.m..exons.m..firstexons.m..5UTRs.m..intronexonboundaries.m..promoters.m..RDH14.m..NT5C1B.RDH14.m.	3.25042192278493	[1.465-7.21]	0.00373234	1.46534032981604	7.21009478900185	77	55	NA	0.804132	0.746281	0.729004	0.744698
CR ~ chr6.107809541.107810578.plus.1to5kb.p..promoters.p..SOBP.p. + FIGO_gr + RT_gr	TP53.accumulation=='0'	#chr6.107809541.107810578.plus.1to5kb.p..promoters.p..SOBP.p.	14.0270896624009	[2.353-83.628]	0.0037409	2.35278272118828	83.6283106914605	33	20	NA	0.942308	0.85	0.750085	0.780439
CR ~ chr10.106014256.106015050.minus.promoters.p..5UTRs.p..exons.p..firstexons.p..introns.p..intronexonboundaries.p..GSTO1.p. + FIGO_gr + RT_gr	TP53.accumulation=='1'	#chr10.106014256.106015050.minus.promoters.p..5UTRs.p..exons.p..firstexons.p..introns.p..intronexonboundaries.p..GSTO1.p.	10.1164240943055	[2.112-48.45]	0.00378694	2.11233930420961	48.4496199317466	62	44	NA	0.849747	0.77904	0.759481	0.80733
PS ~ chr7.5552460.5554412.both.1to5kb.p..introns.m..promoters.p..intronexonboundaries.m..5UTRs.m..exons.m..firstexons.m..promoters.m..exons.p..firstexons.p..introns.p..1to5kb.m..NA.p..FBXL18.m. + FIGO_gr + RT_gr	TP53.accumulation=='1'	#chr7.5552460.5554412.both.1to5kb.p..introns.m..promoters.p..intronexonboundaries.m..5UTRs.m..exons.m..firstexons.m..promoters.m..exons.p..firstexons.p..introns.p..1to5kb.m..NA.p..FBXL18.m.	4.84074501492491	[1.662-14.103]	0.00384515	1.66152997234922	14.1031535328785	62	36	NA	0.84188	0.761752	0.740818	0.791629
CR ~ chr19.17392161.17392656.plus.promoters.p..introns.p..5UTRs.p..exons.p..firstexons.p..cds.p..ANKLE1.p..BABAM1.p. + FIGO_gr + RT_gr	full_table	#chr19.17392161.17392656.plus.promoters.p..introns.p..5UTRs.p..exons.p..firstexons.p..cds.p..ANKLE1.p..BABAM1.p.	2.22228729747183	[1.292-3.822]	0.00389245	1.29223441263879	3.82172211496821	95	64	NA	0.790323	0.721774	0.723242	0.722424
PS ~ chr18.47017768.47019340.both.promoters.m..1to5kb.m..introns.m..intronexonboundaries.m..lncrna.p..cds.m..exons.m..5UTRs.m..firstexons.m..SNORD58A.m..C18orf32.m..SNORD58C.m..RPL17.C18orf32.m..RPL17.m..MIR1539.p..SNORD58B.m. + FIGO_gr + RT_gr	TP53.accumulation=='1'	#chr18.47017768.47019340.both.promoters.m..1to5kb.m..introns.m..intronexonboundaries.m..lncrna.p..cds.m..exons.m..5UTRs.m..firstexons.m..SNORD58A.m..C18orf32.m..SNORD58C.m..RPL17.C18orf32.m..RPL17.m..MIR1539.p..SNORD58B.m.	4.52006934676957	[1.622-12.592]	0.00390444	1.62249673932482	12.592337725195	62	36	NA	0.824786	0.752137	0.740137	0.771285
CR ~ chr12.66582582.66582805.both.promoters.p..IRAK3.p. + FIGO_gr + RT_gr	Therapy=='TP'	#chr12.66582582.66582805.both.promoters.p..IRAK3.p.	5.34108515006184	[1.711-16.671]	0.00391518	1.71115841409634	16.6712738839415	77	55	NA	0.81405	0.763636	0.724972	0.746315
CR ~ chr22.37882078.37882970.both.cds.m..5UTRs.m..exons.m..firstexons.m..introns.m..intronexonboundaries.m..promoters.m..MFNG.m..CARD10.m. + FIGO_gr + RT_gr	full_table	#chr22.37882078.37882970.both.cds.m..5UTRs.m..exons.m..firstexons.m..introns.m..intronexonboundaries.m..promoters.m..MFNG.m..CARD10.m.	2.86211561977383	[1.401-5.848]	0.00392372	1.40071406070624	5.84823558979846	95	64	NA	0.798891	0.716734	0.739059	0.716075
CR ~ chr10.81743128.81743546.both.intergenic.b..NA.b. + FIGO_gr + RT_gr	full_table	#chr10.81743128.81743546.both.intergenic.b..NA.b.	3.34265310610205	[1.472-7.592]	0.00393588	1.4717292579993	7.59197367790527	95	64	NA	0.789315	0.707661	0.727799	0.70454
PS ~ chr2.20101506.20102464.both.cds.m..exons.m..firstexons.m..5UTRs.m..intronexonboundaries.m..promoters.m..lncrna.p..TTC32.m..RP11.79O8.1.p. + FIGO_gr + RT_gr	full_table	RT_gr:34	0.0530500102091886	[0.009-0.328]	0.00158931	0.00857414840165171	0.328231265819107	95	53	NA	0.824349	0.730009	0.767641	0.747571
PS ~ chr2.20101506.20102464.both.cds.m..exons.m..firstexons.m..5UTRs.m..intronexonboundaries.m..promoters.m..lncrna.p..TTC32.m..RP11.79O8.1.p. + FIGO_gr + RT_gr	full_table	#chr2.20101506.20102464.both.cds.m..exons.m..firstexons.m..5UTRs.m..intronexonboundaries.m..promoters.m..lncrna.p..TTC32.m..RP11.79O8.1.p.	2.82345631218037	[1.394-5.72]	0.00395672	1.39372070704464	5.7198730753563	95	53	NA	0.824349	0.730009	0.767641	0.747571
CR ~ chr1.2431385.2436214.both.introns.p..cds.p..exons.p..intronexonboundaries.p..3UTRs.p..5UTRs.p..PLCH2.p. + FIGO_gr + RT_gr	Therapy=='TP'	#chr1.2431385.2436214.both.introns.p..cds.p..exons.p..intronexonboundaries.p..3UTRs.p..5UTRs.p..PLCH2.p.	3.34632850501387	[1.469-7.621]	0.00402436	1.46931788630097	7.62116528211551	77	55	NA	0.806612	0.747107	0.726695	0.735665
CR ~ chr8.145758243.145758243.minus.1to5kb.m..introns.m..C8orf82.m..ARHGAP39.m. + FIGO_gr + RT_gr	Therapy=='TP' & TP53.accumulation=='1'	#chr8.145758243.145758243.minus.1to5kb.m..introns.m..C8orf82.m..ARHGAP39.m.	11.1222700949673	[2.149-57.554]	0.00407786	2.1493796795401	57.5537645781935	49	36	NA	0.931624	0.878205	0.857408	0.853382
CR ~ chr7.98971586.98972733.both.promoters.p..introns.p..ARPC1B.p..ARPC1A.p. + FIGO_gr + RT_gr	TP53.accumulation=='1'	#chr7.98971586.98972733.both.promoters.p..introns.p..ARPC1B.p..ARPC1A.p.	13.8643664869907	[2.304-83.446]	0.00409143	2.30353386573754	83.4459874650228	62	44	NA	0.858586	0.775253	0.736993	0.722751
CR ~ chr7.2595589.2595893.minus.promoters.m..1to5kb.p..intronexonboundaries.m..BRAT1.m..IQCE.p. + FIGO_gr + RT_gr	TP53.accumulation=='1'	#chr7.2595589.2595893.minus.promoters.m..1to5kb.p..intronexonboundaries.m..BRAT1.m..IQCE.p.	4.6895529053385	[1.631-13.485]	0.00413939	1.63081248481869	13.4852453342689	62	44	NA	0.824495	0.768939	0.728904	0.768606
CR ~ chr10.7714926.7714954.both.intergenic.b..NA.b. + FIGO_gr + RT_gr	full_table	#chr10.7714926.7714954.both.intergenic.b..NA.b.	3.21254093011626	[1.447-7.134]	0.00414082	1.44671901522349	7.13367220522634	95	64	NA	0.781754	0.705141	0.714542	0.706678
PS ~ chr17.1131424.1131781.minus.intergenic.b..ABR.m.NA.p. + FIGO_gr + RT_gr	Therapy=='TP'	RT_gr:34	0.0376283328009858	[0.004-0.341]	0.00353881	0.00415204041861029	0.341010993784027	77	48	NA	0.789511	0.717672	0.721898	0.737016
PS ~ chr17.1131424.1131781.minus.intergenic.b..ABR.m.NA.p. + FIGO_gr + RT_gr	Therapy=='TP'	#chr17.1131424.1131781.minus.intergenic.b..ABR.m.NA.p.	4.16660345533377	[1.568-11.069]	0.00419901	1.56843571895316	11.0687254467696	77	48	NA	0.789511	0.717672	0.721898	0.737016
CR ~ chr11.112831064.112833009.both.promoters.p..exons.m..lncrna.m..introns.m..intronexonboundaries.m..5UTRs.p..exons.p..firstexons.p..introns.p..NCAM1.p..NA.m..RP11.629G13.1.m. + FIGO_gr + RT_gr	Therapy=='TP'	#chr11.112831064.112833009.both.promoters.p..exons.m..lncrna.m..introns.m..intronexonboundaries.m..5UTRs.p..exons.p..firstexons.p..introns.p..NCAM1.p..NA.m..RP11.629G13.1.m.	3.16038015578539	[1.437-6.953]	0.00422977	1.4365721995655	6.9526632438683	77	55	NA	0.81157	0.729752	0.756122	0.70955
CR ~ chr7.42276810.42277950.minus.promoters.m..intronexonboundaries.m..1to5kb.m..GLI3.m. + FIGO_gr + RT_gr	Therapy=='TP' & TP53.accumulation=='0'	#chr7.42276810.42277950.minus.promoters.m..intronexonboundaries.m..1to5kb.m..GLI3.m.	24.7922674417102	[2.742-224.194]	0.00426769	2.74162454318577	224.194274314108	28	19	NA	0.976608	0.883041	0.805357	0.936667
CR ~ chr6.167040925.167041530.plus.promoters.m..introns.m..intronexonboundaries.m..RPS6KA2.m. + FIGO_gr + RT_gr	TP53.accumulation=='1'	#chr6.167040925.167041530.plus.promoters.m..introns.m..intronexonboundaries.m..RPS6KA2.m.	6.45485975019519	[1.795-23.216]	0.00429876	1.79468977622959	23.2158309177105	62	44	NA	0.875	0.794192	0.79406	0.803984
CR ~ chr9.80262200.80263881.both.introns.m..5UTRs.m..exons.m..firstexons.m..intronexonboundaries.m..promoters.m..GNA14.m. + FIGO_gr + RT_gr	full_table	#chr9.80262200.80263881.both.introns.m..5UTRs.m..exons.m..firstexons.m..intronexonboundaries.m..promoters.m..GNA14.m.	3.02925221208492	[1.415-6.483]	0.00430617	1.4153940173309	6.48326109342036	95	64	NA	0.762601	0.72379	0.708909	0.729524
PS ~ chr6.166796706.166797748.both.promoters.m..lncrna.p..1to5kb.m..MPC1.m..RP1.168L15.5.p. + FIGO_gr + RT_gr	TP53.accumulation=='1'	#chr6.166796706.166797748.both.promoters.m..lncrna.p..1to5kb.m..MPC1.m..RP1.168L15.5.p.	3.82046269145549	[1.521-9.596]	0.00433693	1.52107100284479	9.59582764348624	62	36	NA	0.826923	0.760684	0.783666	0.752822
PS ~ chr2.97405449.97406466.both.introns.m..cds.m..5UTRs.m..exons.m..firstexons.m..intronexonboundaries.m..promoters.m..LMAN2L.m. + FIGO_gr + RT_gr	TP53.accumulation=='1'	#chr2.97405449.97406466.both.introns.m..cds.m..5UTRs.m..exons.m..firstexons.m..intronexonboundaries.m..promoters.m..LMAN2L.m.	6.99219770732021	[1.837-26.608]	0.00434192	1.83743965631145	26.6081275705126	62	36	NA	0.844017	0.773504	0.782367	0.713911
PS ~ chr16.2272577.2274210.minus.promoters.p..cds.p..exons.p..firstexons.p..introns.p..E4F1.p. + FIGO_gr + RT_gr	TP53.accumulation=='1'	#chr16.2272577.2274210.minus.promoters.p..cds.p..exons.p..firstexons.p..introns.p..E4F1.p.	4.16897501382661	[1.563-11.121]	0.00434724	1.56278846115503	11.1213725324444	62	36	NA	0.82906	0.788462	0.71745	0.851329
CR ~ chr12.66582582.66582737.plus.promoters.p..IRAK3.p. + FIGO_gr + RT_gr	Therapy=='TP'	#chr12.66582582.66582737.plus.promoters.p..IRAK3.p.	3.29339495186935	[1.45-7.478]	0.00439105	1.45038908110232	7.47830389122554	77	55	NA	0.791736	0.73719	0.706927	0.753811
PS ~ chr16.29998852.29999179.plus.cds.p..exons.p..introns.p..introns.m..TAOK2.p..BOLA2.m. + FIGO_gr + RT_gr	full_table	RT_gr:34	0.069005378168869	[0.012-0.388]	0.0024006	0.0122806470606116	0.387743593047409	95	53	NA	0.809524	0.702606	0.753272	0.711233
PS ~ chr16.29998852.29999179.plus.cds.p..exons.p..introns.p..introns.m..TAOK2.p..BOLA2.m. + FIGO_gr + RT_gr	full_table	#chr16.29998852.29999179.plus.cds.p..exons.p..introns.p..introns.m..TAOK2.p..BOLA2.m.	0.341433939423105	[0.163-0.715]	0.00439637	0.162991322211622	0.715235224846026	95	53	NA	0.809524	0.702606	0.753272	0.711233
PS ~ chr21.47706029.47706392.plus.promoters.p..promoters.m..introns.m..intronexonboundaries.m..exons.m..firstexons.m..1to5kb.m..5UTRs.p..exons.p..firstexons.p..introns.p..YBEY.p..MCM3AP.m..NA.m. + FIGO_gr + RT_gr	full_table	#chr21.47706029.47706392.plus.promoters.p..promoters.m..introns.m..intronexonboundaries.m..exons.m..firstexons.m..1to5kb.m..5UTRs.p..exons.p..firstexons.p..introns.p..YBEY.p..MCM3AP.m..NA.m.	3.07160403576556	[1.419-6.65]	0.0044042	1.41883985123463	6.64962387708627	95	53	NA	0.813567	0.734951	0.740855	0.731247
CR ~ chr5.114515104.114516219.plus.introns.m..5UTRs.m..exons.m..firstexons.m..intronexonboundaries.m..TRIM36.m. + FIGO_gr + RT_gr	Therapy=='TP'	#chr5.114515104.114516219.plus.introns.m..5UTRs.m..exons.m..firstexons.m..intronexonboundaries.m..TRIM36.m.	5.21833269054475	[1.673-16.272]	0.00440974	1.67344311285326	16.2724360691165	77	55	NA	0.816529	0.719008	0.731469	0.731201
PS ~ chr18.55102210.55102922.both.promoters.p..5UTRs.p..exons.p..firstexons.p..ONECUT2.p. + FIGO_gr + RT_gr	TP53.accumulation=='1'	#chr18.55102210.55102922.both.promoters.p..5UTRs.p..exons.p..firstexons.p..ONECUT2.p.	4.64708373980438	[1.611-13.402]	0.00447328	1.61130675035297	13.4024060161255	62	36	NA	0.826923	0.745726	0.705676	0.78822
CR ~ chr8.145758243.145758588.both.1to5kb.m..introns.m..cds.m..exons.m..intronexonboundaries.m..C8orf82.m..ARHGAP39.m. + FIGO_gr + RT_gr	TP53.accumulation=='1'	#chr8.145758243.145758588.both.1to5kb.m..introns.m..cds.m..exons.m..intronexonboundaries.m..C8orf82.m..ARHGAP39.m.	3.28126924467335	[1.446-7.445]	0.00448049	1.4461976888392	7.44485206907031	62	44	NA	0.853535	0.790404	0.780924	0.784821
CR ~ chr17.40896484.40897514.both.1to5kb.m..introns.m..intronexonboundaries.m..promoters.m..NA.m..EZH1.m. + FIGO_gr + RT_gr	Therapy=='TP'	#chr17.40896484.40897514.both.1to5kb.m..introns.m..intronexonboundaries.m..promoters.m..NA.m..EZH1.m.	2.96420590318701	[1.401-6.271]	0.00448399	1.40105472632854	6.27135862102528	77	55	NA	0.812397	0.757851	0.704069	0.709372
PS ~ chr19.18110560.18112433.both.1to5kb.p..promoters.p..5UTRs.p..exons.p..firstexons.p..introns.p..ARRDC2.p. + FIGO_gr + RT_gr	TP53.accumulation=='1'	#chr19.18110560.18112433.both.1to5kb.p..promoters.p..5UTRs.p..exons.p..firstexons.p..introns.p..ARRDC2.p.	3.67844630083542	[1.497-9.04]	0.00452315	1.49681781780885	9.03982236658394	62	36	NA	0.825855	0.739316	0.741886	0.740598
PS ~ chr16.29998852.29999710.plus.cds.p..exons.p..introns.p..introns.m..intronexonboundaries.p..3UTRs.p..TAOK2.p..BOLA2.m. + FIGO_gr + RT_gr	full_table	RT_gr:34	0.0642307203656556	[0.011-0.364]	0.00191759	0.0113404508755023	0.363793775395928	95	53	NA	0.814016	0.706649	0.748465	0.714794
PS ~ chr16.29998852.29999710.plus.cds.p..exons.p..introns.p..introns.m..intronexonboundaries.p..3UTRs.p..TAOK2.p..BOLA2.m. + FIGO_gr + RT_gr	full_table	#chr16.29998852.29999710.plus.cds.p..exons.p..introns.p..introns.m..intronexonboundaries.p..3UTRs.p..TAOK2.p..BOLA2.m.	0.308260750568159	[0.137-0.695]	0.0045317	0.136783193289514	0.694710278767337	95	53	NA	0.814016	0.706649	0.748465	0.714794
CR ~ chr7.36406483.36407741.both.5UTRs.m..exons.m..firstexons.m..introns.m..intronexonboundaries.m..promoters.m..MATCAP2.m. + FIGO_gr + RT_gr	full_table	#chr7.36406483.36407741.both.5UTRs.m..exons.m..firstexons.m..introns.m..intronexonboundaries.m..promoters.m..MATCAP2.m.	1.75331485988906	[1.189-2.585]	0.00457936	1.18927471791398	2.5848636581629	95	64	NA	0.782258	0.700605	0.726535	0.720068
CR ~ chr8.145758243.145758588.both.1to5kb.m..introns.m..cds.m..exons.m..intronexonboundaries.m..C8orf82.m..ARHGAP39.m. + FIGO_gr + RT_gr	Therapy=='TP' & TP53.accumulation=='1'	#chr8.145758243.145758588.both.1to5kb.m..introns.m..cds.m..exons.m..intronexonboundaries.m..C8orf82.m..ARHGAP39.m.	8.61308813907079	[1.943-38.185]	0.00460022	1.94277533976589	38.185211523398	49	36	NA	0.92094	0.880342	0.830357	0.842587
PS ~ chr18.56338220.56339661.minus.promoters.p..lncrna.m..introns.p..enhancers.b..MALT1.p..RP11.126O1.5.m..NA.b. + FIGO_gr + RT_gr	TP53.accumulation=='1'	#chr18.56338220.56339661.minus.promoters.p..lncrna.m..introns.p..enhancers.b..MALT1.p..RP11.126O1.5.m..NA.b.	5.45168730509773	[1.685-17.639]	0.00464226	1.68495999795984	17.6389317898051	62	36	NA	0.821581	0.757479	0.707931	0.738933
CR ~ chr7.42277807.42278077.both.1to5kb.m..GLI3.m. + FIGO_gr + RT_gr	TP53.accumulation=='0'	#chr7.42277807.42278077.both.1to5kb.m..GLI3.m.	14.2140926037159	[2.261-89.35]	0.00465683	2.26123054261223	89.3497698441705	33	20	NA	0.930769	0.846154	0.731488	0.76881
PS ~ chr7.5552460.5554412.minus.1to5kb.p..introns.m..promoters.p..intronexonboundaries.m..promoters.m..exons.p..firstexons.p..introns.p..1to5kb.m..NA.p..FBXL18.m. + FIGO_gr + RT_gr	TP53.accumulation=='1'	#chr7.5552460.5554412.minus.1to5kb.p..introns.m..promoters.p..intronexonboundaries.m..promoters.m..exons.p..firstexons.p..introns.p..1to5kb.m..NA.p..FBXL18.m.	4.49542459322075	[1.586-12.741]	0.00468667	1.58611350593031	12.7411072396617	62	36	NA	0.847222	0.751068	0.764703	0.77266
CR ~ chr11.112831728.112833009.both.promoters.p..introns.m..intronexonboundaries.m..lncrna.m..5UTRs.p..exons.p..firstexons.p..exons.m..introns.p..NCAM1.p..NA.m..RP11.629G13.1.m. + FIGO_gr + RT_gr	Therapy=='TP'	#chr11.112831728.112833009.both.promoters.p..introns.m..intronexonboundaries.m..lncrna.m..5UTRs.p..exons.p..firstexons.p..exons.m..introns.p..NCAM1.p..NA.m..RP11.629G13.1.m.	3.38574094186035	[1.453-7.889]	0.0047171	1.45305600834113	7.88905703536943	77	55	NA	0.831405	0.747107	0.744532	0.730608
PS ~ chr2.86667428.86669446.both.promoters.p..1to5kb.p..5UTRs.p..exons.p..firstexons.p..introns.p..cds.p..KDM3A.p. + FIGO_gr + RT_gr	Therapy=='TP' & TP53.accumulation=='1'	#chr2.86667428.86669446.both.promoters.p..1to5kb.p..5UTRs.p..exons.p..firstexons.p..introns.p..cds.p..KDM3A.p.	13.1779324055574	[2.199-78.97]	0.00476416	2.19904693800205	78.9696206499426	49	32	NA	0.863971	0.830882	0.798629	0.828644
PS ~ chr2.86667428.86668980.minus.promoters.p..1to5kb.p..5UTRs.p..exons.p..firstexons.p..introns.p..KDM3A.p. + FIGO_gr + RT_gr	Therapy=='TP' & TP53.accumulation=='1'	#chr2.86667428.86668980.minus.promoters.p..1to5kb.p..5UTRs.p..exons.p..firstexons.p..introns.p..KDM3A.p.	6.05098478333005	[1.732-21.141]	0.00479546	1.73192105526966	21.1409271436976	49	32	NA	0.84375	0.823529	0.794276	0.926768
CR ~ chr6.107809541.107810578.plus.1to5kb.p..promoters.p..SOBP.p. + FIGO_gr + RT_gr	Therapy=='TP' & TP53.accumulation=='0'	#chr6.107809541.107810578.plus.1to5kb.p..promoters.p..SOBP.p.	12.7066515851876	[2.171-74.363]	0.0048023	2.17122869065722	74.3629610285216	28	19	NA	0.923977	0.888889	0.746825	0.850794
PS ~ chr6.42016176.42017391.both.1to5kb.p..introns.m..5UTRs.m..exons.m..firstexons.m..intronexonboundaries.m..promoters.m..promoters.p..TAF8.p..CCND3.m. + FIGO_gr + RT_gr	full_table	RT_gr:34	0.0772913671385079	[0.015-0.41]	0.00263214	0.0145754101226842	0.409865340587719	95	53	NA	0.796047	0.708446	0.715392	0.706553
PS ~ chr6.42016176.42017391.both.1to5kb.p..introns.m..5UTRs.m..exons.m..firstexons.m..intronexonboundaries.m..promoters.m..promoters.p..TAF8.p..CCND3.m. + FIGO_gr + RT_gr	full_table	#chr6.42016176.42017391.both.1to5kb.p..introns.m..5UTRs.m..exons.m..firstexons.m..intronexonboundaries.m..promoters.m..promoters.p..TAF8.p..CCND3.m.	3.69741124574659	[1.49-9.176]	0.00480596	1.48992507573053	9.17552844962379	95	53	NA	0.796047	0.708446	0.715392	0.706553
CR ~ chr10.5707981.5709014.both.introns.m..promoters.m..intronexonboundaries.m..ASB13.m. + FIGO_gr + RT_gr	TP53.accumulation=='1'	#chr10.5707981.5709014.both.introns.m..promoters.m..intronexonboundaries.m..ASB13.m.	5.59924203086083	[1.689-18.558]	0.0048385	1.6894246074213	18.5575083862503	62	44	NA	0.856061	0.777778	0.811825	0.784678
CR ~ chr2.20101139.20102464.both.introns.m..cds.m..exons.m..firstexons.m..5UTRs.m..intronexonboundaries.m..promoters.m..lncrna.p..TTC32.m..RP11.79O8.1.p. + FIGO_gr + RT_gr	full_table	#chr2.20101139.20102464.both.introns.m..cds.m..exons.m..firstexons.m..5UTRs.m..intronexonboundaries.m..promoters.m..lncrna.p..TTC32.m..RP11.79O8.1.p.	3.37437762831348	[1.448-7.864]	0.00484236	1.4479084562175	7.86404991943228	95	64	NA	0.801411	0.743448	0.743435	0.716817
CR ~ chr5.6447235.6447257.minus.1to5kb.p..UBE2QL1.p. + FIGO_gr + RT_gr	Therapy=='TP'	#chr5.6447235.6447257.minus.1to5kb.p..UBE2QL1.p.	3.83278204738589	[1.505-9.763]	0.00485816	1.50461457053076	9.76344275170854	77	55	NA	0.784298	0.726446	0.72153	0.740857
CR ~ chr16.71927972.71930048.both.promoters.p..1to5kb.p..5UTRs.p..exons.p..firstexons.p..introns.p..intronexonboundaries.p..IST1.p. + FIGO_gr + RT_gr	TP53.accumulation=='1'	#chr16.71927972.71930048.both.promoters.p..1to5kb.p..5UTRs.p..exons.p..firstexons.p..introns.p..intronexonboundaries.p..IST1.p.	5.1960201514831	[1.649-16.371]	0.00489001	1.64914772406759	16.3712595424908	62	44	NA	0.839646	0.763889	0.713995	0.806546
CR ~ chr19.17392384.17393744.minus.promoters.p..introns.p..cds.p..exons.p..firstexons.p..intronexonboundaries.p..5UTRs.p..ANKLE1.p..BABAM1.p. + FIGO_gr + RT_gr	full_table	#chr19.17392384.17393744.minus.promoters.p..introns.p..cds.p..exons.p..firstexons.p..intronexonboundaries.p..5UTRs.p..ANKLE1.p..BABAM1.p.	3.45752680567014	[1.455-8.214]	0.00495436	1.45538718464231	8.2139596514763	95	64	NA	0.803427	0.757056	0.759021	0.759105
CR ~ chr17.80605508.80606235.both.introns.m..5UTRs.m..exons.m..firstexons.m..intronexonboundaries.m..WDR45B.m. + FIGO_gr + RT_gr	Therapy=='TP'	#chr17.80605508.80606235.both.introns.m..5UTRs.m..exons.m..firstexons.m..intronexonboundaries.m..WDR45B.m.	0.291733082411411	[0.124-0.689]	0.00496171	0.12352408099143	0.689000806079001	77	55	NA	0.793388	0.715702	0.721608	0.735837
CR ~ chr10.14012769.14012769.minus.introns.m..FRMD4A.m. + FIGO_gr + RT_gr	TP53.accumulation=='0'	#chr10.14012769.14012769.minus.introns.m..FRMD4A.m.	29.1010517415618	[2.766-306.189]	0.0049971	2.76584121714686	306.189381810811	33	20	NA	0.930769	0.853846	0.769524	0.794392
